# Supplementary material for: Nuclear DAB2IP regulates DNA replication initiation through activating PLK1-mediated HBO1 phosphorylation
Source: Nucleic Acids Res. 2025 Nov 20;53(21):gkaf1179. doi: 10.1093/nar/gkaf1179 (PMC12630137; doi:10.1093/nar/gkaf1179)
Supplement: gkaf1179_Supplemental_Files [file gkaf1179_supplemental_files.zip]

Archive with 3 entries (3 files):
- Flow for MCM2 chromatin.wsp
- Source data.zip
- Supplemental Information clean R2.pdf
