# Supplementary material for: Nuclear DAB2IP regulates DNA replication initiation through activating PLK1-mediated HBO1 phosphorylation
Source: Nucleic Acids Res. 2025 Nov 20;53(21):gkaf1179. doi: 10.1093/nar/gkaf1179 (PMC12630137; doi:10.1093/nar/gkaf1179)
Supplement: gkaf1179_Supplemental_Files [file gkaf1179_supplemental_files.zip › Flow for MCM2 chromatin.wsp]

<?xml version="1.0" encoding="UTF-8"?>
 <Workspace version="20.0"  modDate="Tue Sep 23 09:06:49 CDT 2025"  clientTimestamp="1758636409603"  flowJoVersion="10.10.0"  drawRowBorders="1"  drawColumnBorders="1"  hideCompNodes="1"  curGroup="All Samples"  groupPaneHeight="-1"  xmlns:xsi="http://www.w3.org/2001/XMLSchema-instance"  xmlns:gating="http://www.isac-net.org/std/Gating-ML/v2.0/gating"  xmlns:transforms="http://www.isac-net.org/std/Gating-ML/v2.0/transformations"  xmlns:data-type="http://www.isac-net.org/std/Gating-ML/v2.0/datatypes"  xsi:schemaLocation="http://www.isac-net.org/std/Gating-ML/v2.0/gating http://www.isac-net.org/std/Gating-ML/v2.0/gating/Gating-ML.v2.0.xsd http://www.isac-net.org/std/Gating-ML/v2.0/transformations http://www.isac-net.org/std/Gating-ML/v2.0/gating/Transformations.v2.0.xsd http://www.isac-net.org/std/Gating-ML/v2.0/datatypes http://www.isac-net.org/std/Gating-ML/v2.0/gating/DataTypes.v2.0.xsd "  nonAutoSaveFileName="file:/Users/s185106/Desktop/23-Sep-2025.wsp" >
   <WindowPosition x="20"  y="25"  width="600"  height="720"  displayed="1"  panelState="" />
   <TextTraits font="SansSerif"  size="11"  name=""  style="plain"  color="#000000"  background="#00ffffff"  just="left" />
   <Columns>
     <TColumn width="299" >
       <Property key="fj.appnode.prop.name" />
     </TColumn>
     <TColumn width="139" >
       <Property key="fj.appnode.prop.statistic" />
     </TColumn>
     <TColumn width="139" >
       <Property key="fj.appnode.prop.ncells" />
     </TColumn>
   </Columns>
   <Matrices/>
   <Cytometers>
     <Cytometer name="BD_ANALOG"  cyt="FACSCalibur"  useFCS3="1"  extraNegs="0"  widthBasis="-10"  linMin="0"  logMin="1"  linMax="1024"  logMax="10000"  linearRescale="1"  logRescale="1"  linFromKW="1"  logFromKW="1"  useGain="0"  useTransform="0"  transformType="LOG"  manufacturer=""  serialnumber=""  homepage="workspaces-and-samples/flowjo-and-your-cytometer/ws-cytometer-bd/"  icon="bd.PNG" >
       <LinParams>
         <Param>time</Param>
       </LinParams>
       <LogParams/>
       <FilterParams/>
       <TransformStore/>
     </Cytometer>
   </Cytometers>
   <Groups>
     <GroupNode name="All Samples"  annotation=""  owningGroup="All Samples"  expanded="1"  sortPriority="10"  count="-1" >
       <Graph smoothing="0"  backColor="#ffffff"  foreColor="#000000"  type="Pseudocolor"  fast="1" >
         <Axis dimension="x"  name=""  label=""  auto="auto" />
         <Axis dimension="y"  name=""  label=""  auto="auto" />
         <GraphSettings level="5%"  smoothingHighResolution="1"  contourHighResolution="1"  histogramSmoothingCount="0"  graphResolution="256"  showOutliers="0"  drawLargeDots="0"  dotsToDraw="8000"  tint="le.chartfill.tinted.40"  lineWeight="le.lineweight.normal"  lineStyle="le.linestyle.solid" />
         <GraphEnvironment showGrid="0"  showAxes="tnlTNL"  showGates="1"  showFreqOnPlots="1"  showGateNameOnPlots="1"  showMedians="0"  showUncomped="0"  addEventParam="0"  lastYAxisName="" >
           <TextTraits font="SansSerif"  size="11"  name="Labels"  style="plain"  color="#000000"  background="#00ffffff"  just="left" />
           <TextTraits font="SansSerif"  size="11"  name="LayoutGates"  style="plain"  color="#000000"  background="#00ffffff"  just="left" />
           <TextTraits font="SansSerif"  size="9"  name="Numbers"  style="plain"  color="#000000"  background="#00ffffff"  just="left" />
           <TextTraits font="SansSerif"  size="9"  name="Legend"  style="plain"  color="#000000"  background="#00ffffff"  just="left" />
         </GraphEnvironment>
       </Graph>
       <Subpopulations>
         <Population name="Singlets"  annotation=""  owningGroup="All Samples"  expanded="1"  sortPriority="10"  count="7791" >
           <Graph smoothing="0"  backColor="#ffffff"  foreColor="#000000"  heatMapStatParameter="FL1-H"  type="Pseudocolor"  fast="1" >
             <Axis dimension="x"  name="FL3-W"  label=""  auto="auto" />
             <Axis dimension="y"  name="FL3-A"  label=""  auto="auto" />
             <GraphSettings level="5%"  smoothingHighResolution="1"  contourHighResolution="1"  histogramSmoothingCount="0"  graphResolution="256"  showOutliers="0"  drawLargeDots="0"  dotsToDraw="8000"  tint="le.chartfill.tinted.40"  lineWeight="le.lineweight.normal"  lineStyle="le.linestyle.solid" />
             <GraphEnvironment showGrid="0"  showAxes="tnlTNL"  showGates="1"  showFreqOnPlots="1"  showGateNameOnPlots="1"  showMedians="0"  showUncomped="0"  addEventParam="0"  lastYAxisName="" >
               <TextTraits font="SansSerif"  size="11"  name="Labels"  style="plain"  color="#000000"  background="#00ffffff"  just="left" />
               <TextTraits font="SansSerif"  size="11"  name="LayoutGates"  style="plain"  color="#000000"  background="#00ffffff"  just="left" />
               <TextTraits font="SansSerif"  size="9"  name="Numbers"  style="plain"  color="#000000"  background="#00ffffff"  just="left" />
               <TextTraits font="SansSerif"  size="9"  name="Legend"  style="plain"  color="#000000"  background="#00ffffff"  just="left" />
               <WindowPosition x="1019"  y="25"  width="390"  height="582"  displayed="1"  panelState="---" />
             </GraphEnvironment>
           </Graph>
           <Gate gating:id="ID1134117794" >
             <gating:PolygonGate eventsInside="1"  annoOffsetX="71"  annoOffsetY="31"  tint="#000000"  isTinted="0"  lineWeight="Normal"  userDefined="1"  quadId="-1"  gateResolution="256" >
               <gating:dimension>
                 <data-type:fcs-dimension data-type:name="FSC-H" />
               </gating:dimension>
               <gating:dimension>
                 <data-type:fcs-dimension data-type:name="SSC-H" />
               </gating:dimension>
               <gating:vertex>
                 <gating:coordinate data-type:value="427.3385826772" />
                 <gating:coordinate data-type:value="368.971659919" />
               </gating:vertex>
               <gating:vertex>
                 <gating:coordinate data-type:value="322.5196850394" />
                 <gating:coordinate data-type:value="339.951417004" />
               </gating:vertex>
               <gating:vertex>
                 <gating:coordinate data-type:value="253.9842519685" />
                 <gating:coordinate data-type:value="228.016194332" />
               </gating:vertex>
               <gating:vertex>
                 <gating:coordinate data-type:value="229.7952755906" />
                 <gating:coordinate data-type:value="161.6842105263" />
               </gating:vertex>
               <gating:vertex>
                 <gating:coordinate data-type:value="229.7952755906" />
                 <gating:coordinate data-type:value="66.3319838057" />
               </gating:vertex>
               <gating:vertex>
                 <gating:coordinate data-type:value="253.9842519685" />
                 <gating:coordinate data-type:value="41.4574898785" />
               </gating:vertex>
               <gating:vertex>
                 <gating:coordinate data-type:value="395.0866141732" />
                 <gating:coordinate data-type:value="41.4574898785" />
               </gating:vertex>
               <gating:vertex>
                 <gating:coordinate data-type:value="576.5039370079" />
                 <gating:coordinate data-type:value="103.6437246964" />
               </gating:vertex>
               <gating:vertex>
                 <gating:coordinate data-type:value="697.4488188976" />
                 <gating:coordinate data-type:value="203.1417004049" />
               </gating:vertex>
               <gating:vertex>
                 <gating:coordinate data-type:value="717.6062992126" />
                 <gating:coordinate data-type:value="290.2024291498" />
               </gating:vertex>
               <gating:vertex>
                 <gating:coordinate data-type:value="612.7874015748" />
                 <gating:coordinate data-type:value="393.8461538462" />
               </gating:vertex>
               <gating:vertex>
                 <gating:coordinate data-type:value="512" />
                 <gating:coordinate data-type:value="393.8461538462" />
               </gating:vertex>
               <gating:vertex>
                 <gating:coordinate data-type:value="451.5275590551" />
                 <gating:coordinate data-type:value="381.4089068826" />
               </gating:vertex>
             </gating:PolygonGate>
           </Gate>
           <Subpopulations>
             <Population name="Single Cells"  annotation=""  owningGroup="All Samples"  expanded="1"  sortPriority="10"  count="6568" >
               <Graph smoothing="0"  backColor="#ffffff"  foreColor="#000000"  heatMapStatParameter="FL1-H"  type="Pseudocolor"  fast="1" >
                 <Axis dimension="x"  name="FL3-H"  label=""  auto="auto" />
                 <Axis dimension="y"  name="FL1-H"  label=""  auto="auto" />
                 <GraphSettings level="5%"  smoothingHighResolution="1"  contourHighResolution="1"  histogramSmoothingCount="0"  graphResolution="256"  showOutliers="0"  drawLargeDots="0"  dotsToDraw="8000"  tint="le.chartfill.tinted.40"  lineWeight="le.lineweight.normal"  lineStyle="le.linestyle.solid" />
                 <GraphEnvironment showGrid="0"  showAxes="tnlTNL"  showGates="1"  showFreqOnPlots="1"  showGateNameOnPlots="1"  showMedians="0"  showUncomped="0"  addEventParam="0"  lastYAxisName="" >
                   <TextTraits font="SansSerif"  size="11"  name="Labels"  style="plain"  color="#000000"  background="#00ffffff"  just="left" />
                   <TextTraits font="SansSerif"  size="11"  name="LayoutGates"  style="plain"  color="#000000"  background="#00ffffff"  just="left" />
                   <TextTraits font="SansSerif"  size="9"  name="Numbers"  style="plain"  color="#000000"  background="#00ffffff"  just="left" />
                   <TextTraits font="SansSerif"  size="9"  name="Legend"  style="plain"  color="#000000"  background="#00ffffff"  just="left" />
                   <WindowPosition x="1417"  y="25"  width="390"  height="582"  displayed="1"  panelState="---" />
                 </GraphEnvironment>
               </Graph>
               <Gate gating:id="ID1600293352"  gating:parent_id="ID1134117794" >
                 <gating:PolygonGate eventsInside="1"  annoOffsetX="36"  annoOffsetY="57"  tint="#000000"  isTinted="0"  lineWeight="Normal"  userDefined="1"  quadId="-1"  gateResolution="256" >
                   <gating:dimension>
                     <data-type:fcs-dimension data-type:name="FL3-W" />
                   </gating:dimension>
                   <gating:dimension>
                     <data-type:fcs-dimension data-type:name="FL3-A" />
                   </gating:dimension>
                   <gating:vertex>
                     <gating:coordinate data-type:value="84.6614173228" />
                     <gating:coordinate data-type:value="480.9068825911" />
                   </gating:vertex>
                   <gating:vertex>
                     <gating:coordinate data-type:value="56.4409448819" />
                     <gating:coordinate data-type:value="360.6801619433" />
                   </gating:vertex>
                   <gating:vertex>
                     <gating:coordinate data-type:value="36.2834645669" />
                     <gating:coordinate data-type:value="223.8704453441" />
                   </gating:vertex>
                   <gating:vertex>
                     <gating:coordinate data-type:value="28.2204724409" />
                     <gating:coordinate data-type:value="157.5384615385" />
                   </gating:vertex>
                   <gating:vertex>
                     <gating:coordinate data-type:value="32.2519685039" />
                     <gating:coordinate data-type:value="124.3724696356" />
                   </gating:vertex>
                   <gating:vertex>
                     <gating:coordinate data-type:value="88.6929133858" />
                     <gating:coordinate data-type:value="136.8097165992" />
                   </gating:vertex>
                   <gating:vertex>
                     <gating:coordinate data-type:value="124.9763779528" />
                     <gating:coordinate data-type:value="215.5789473684" />
                   </gating:vertex>
                   <gating:vertex>
                     <gating:coordinate data-type:value="145.1338582677" />
                     <gating:coordinate data-type:value="373.1174089069" />
                   </gating:vertex>
                   <gating:vertex>
                     <gating:coordinate data-type:value="141.1023622047" />
                     <gating:coordinate data-type:value="427.012145749" />
                   </gating:vertex>
                   <gating:vertex>
                     <gating:coordinate data-type:value="141.1023622047" />
                     <gating:coordinate data-type:value="480.9068825911" />
                   </gating:vertex>
                   <gating:vertex>
                     <gating:coordinate data-type:value="112.8818897638" />
                     <gating:coordinate data-type:value="489.1983805668" />
                   </gating:vertex>
                 </gating:PolygonGate>
               </Gate>
               <Subpopulations>
                 <Population name="G1"  annotation=""  owningGroup="All Samples"  expanded="1"  sortPriority="10"  count="3626" >
                   <Graph smoothing="0"  backColor="#ffffff"  foreColor="#000000"  heatMapStatParameter="FL1-H"  type="Pseudocolor"  fast="1" >
                     <Axis dimension="x"  name="FL3-H"  label=""  auto="auto" />
                     <Axis dimension="y"  name="FL1-H"  label=""  auto="auto" />
                     <GraphSettings level="5%"  smoothingHighResolution="1"  contourHighResolution="1"  histogramSmoothingCount="0"  graphResolution="256"  showOutliers="0"  drawLargeDots="0"  dotsToDraw="8000"  tint="le.chartfill.tinted.40"  lineWeight="le.lineweight.normal"  lineStyle="le.linestyle.solid" />
                     <GraphEnvironment showGrid="0"  showAxes="tnlTNL"  showGates="1"  showFreqOnPlots="1"  showGateNameOnPlots="1"  showMedians="0"  showUncomped="0"  addEventParam="0"  lastYAxisName="" >
                       <TextTraits font="SansSerif"  size="11"  name="Labels"  style="plain"  color="#000000"  background="#00ffffff"  just="left" />
                       <TextTraits font="SansSerif"  size="11"  name="LayoutGates"  style="plain"  color="#000000"  background="#00ffffff"  just="left" />
                       <TextTraits font="SansSerif"  size="9"  name="Numbers"  style="plain"  color="#000000"  background="#00ffffff"  just="left" />
                       <TextTraits font="SansSerif"  size="9"  name="Legend"  style="plain"  color="#000000"  background="#00ffffff"  just="left" />
                       <WindowPosition x="1417"  y="25"  width="390"  height="582"  displayed="1"  panelState="---" />
                     </GraphEnvironment>
                   </Graph>
                   <Gate gating:id="ID1066254025"  gating:parent_id="ID1600293352" >
                     <gating:RectangleGate eventsInside="1"  annoOffsetX="-52"  annoOffsetY="1"  tint="#000000"  isTinted="0"  lineWeight="Normal"  userDefined="1"  percentX="0"  percentY="0" >
                       <gating:dimension gating:min="173.4746615453206"  gating:max="291.87800196514263" >
                         <data-type:fcs-dimension data-type:name="FL3-H" />
                       </gating:dimension>
                       <gating:dimension gating:min="483.2930238571753"  gating:max="4855.50960777764" >
                         <data-type:fcs-dimension data-type:name="FL1-H" />
                       </gating:dimension>
                     </gating:RectangleGate>
                   </Gate>
                   <Subpopulations>
                     <Statistic name="Geometric Mean"  annotation=""  owningGroup="All Samples"  expanded="1"  sortPriority="5"  id="FL1-H"  ancestor=""  correlate=""  value="NaN" />
                   </Subpopulations>
                 </Population>
                 <Population name="S"  annotation=""  owningGroup="All Samples"  expanded="1"  sortPriority="10"  count="1411" >
                   <Graph smoothing="0"  backColor="#ffffff"  foreColor="#000000"  heatMapStatParameter="FL1-H"  type="Pseudocolor"  fast="1" >
                     <Axis dimension="x"  name="FL3-H"  label=""  auto="auto" />
                     <Axis dimension="y"  name="FL1-H"  label=""  auto="auto" />
                     <GraphSettings level="5%"  smoothingHighResolution="1"  contourHighResolution="1"  histogramSmoothingCount="0"  graphResolution="256"  showOutliers="0"  drawLargeDots="0"  dotsToDraw="8000"  tint="le.chartfill.tinted.40"  lineWeight="le.lineweight.normal"  lineStyle="le.linestyle.solid" />
                     <GraphEnvironment showGrid="0"  showAxes="tnlTNL"  showGates="1"  showFreqOnPlots="1"  showGateNameOnPlots="1"  showMedians="0"  showUncomped="0"  addEventParam="0"  lastYAxisName="" >
                       <TextTraits font="SansSerif"  size="11"  name="Labels"  style="plain"  color="#000000"  background="#00ffffff"  just="left" />
                       <TextTraits font="SansSerif"  size="11"  name="LayoutGates"  style="plain"  color="#000000"  background="#00ffffff"  just="left" />
                       <TextTraits font="SansSerif"  size="9"  name="Numbers"  style="plain"  color="#000000"  background="#00ffffff"  just="left" />
                       <TextTraits font="SansSerif"  size="9"  name="Legend"  style="plain"  color="#000000"  background="#00ffffff"  just="left" />
                       <WindowPosition x="1417"  y="25"  width="390"  height="582"  displayed="1"  panelState="---" />
                     </GraphEnvironment>
                   </Graph>
                   <Gate gating:id="ID2118643643"  gating:parent_id="ID1600293352" >
                     <gating:PolygonGate eventsInside="1"  annoOffsetX="56"  annoOffsetY="-10"  tint="#000000"  isTinted="0"  lineWeight="Normal"  userDefined="1"  quadId="-1"  gateResolution="256" >
                       <gating:dimension>
                         <data-type:fcs-dimension data-type:name="FL3-H" />
                       </gating:dimension>
                       <gating:dimension>
                         <data-type:fcs-dimension data-type:name="FL1-H" />
                       </gating:dimension>
                       <gating:vertex>
                         <gating:coordinate data-type:value="292.2846754999" />
                         <gating:coordinate data-type:value="3731.9251223973" />
                       </gating:vertex>
                       <gating:vertex>
                         <gating:coordinate data-type:value="371.6314531528" />
                         <gating:coordinate data-type:value="3188.0890976055" />
                       </gating:vertex>
                       <gating:vertex>
                         <gating:coordinate data-type:value="459.9227766503" />
                         <gating:coordinate data-type:value="2245.3279792196" />
                       </gating:vertex>
                       <gating:vertex>
                         <gating:coordinate data-type:value="498.2977636607" />
                         <gating:coordinate data-type:value="1069.3656104673" />
                       </gating:vertex>
                       <gating:vertex>
                         <gating:coordinate data-type:value="520.5148614035" />
                         <gating:coordinate data-type:value="581.2225475325" />
                       </gating:vertex>
                       <gating:vertex>
                         <gating:coordinate data-type:value="520.5148614035" />
                         <gating:coordinate data-type:value="494.007396035" />
                       </gating:vertex>
                       <gating:vertex>
                         <gating:coordinate data-type:value="407.4096365309" />
                         <gating:coordinate data-type:value="494.007396035" />
                       </gating:vertex>
                       <gating:vertex>
                         <gating:coordinate data-type:value="393.8485508957" />
                         <gating:coordinate data-type:value="825.2644086834" />
                       </gating:vertex>
                       <gating:vertex>
                         <gating:coordinate data-type:value="358.0703675176" />
                         <gating:coordinate data-type:value="1142.381393462" />
                       </gating:vertex>
                       <gating:vertex>
                         <gating:coordinate data-type:value="324.8889877718" />
                         <gating:coordinate data-type:value="1283.9891136639" />
                       </gating:vertex>
                       <gating:vertex>
                         <gating:coordinate data-type:value="305.5572273982" />
                         <gating:coordinate data-type:value="1317.024937349" />
                       </gating:vertex>
                       <gating:vertex>
                         <gating:coordinate data-type:value="291.9961417629" />
                         <gating:coordinate data-type:value="1378.6460480267" />
                       </gating:vertex>
                     </gating:PolygonGate>
                   </Gate>
                   <Subpopulations>
                     <Statistic name="Geometric Mean"  annotation=""  owningGroup="All Samples"  expanded="1"  sortPriority="5"  id="FL1-H"  ancestor=""  correlate=""  value="NaN" />
                   </Subpopulations>
                 </Population>
               </Subpopulations>
             </Population>
           </Subpopulations>
         </Population>
       </Subpopulations>
       <Group name="All Samples"  live="1"  role="ws.group.dlog.test"  key=""  synchronized="0"  foreground="#000000"  fontStyle="bold" >
         <Criteria/>
         <SampleRefs>
           <SampleRef sampleID="1" />
           <SampleRef sampleID="2" />
           <SampleRef sampleID="3" />
           <SampleRef sampleID="4" />
           <SampleRef sampleID="5" />
           <SampleRef sampleID="6" />
           <SampleRef sampleID="7" />
           <SampleRef sampleID="8" />
         </SampleRefs>
         <Keywords/>
       </Group>
     </GroupNode>
     <GroupNode name="Compensation"  annotation=""  owningGroup="Compensation"  expanded="1"  sortPriority="10"  count="-1" >
       <Graph smoothing="0"  backColor="#ffffff"  foreColor="#000000"  type="Pseudocolor"  fast="1" >
         <Axis dimension="x"  name=""  label=""  auto="auto" />
         <Axis dimension="y"  name=""  label=""  auto="auto" />
         <GraphSettings level="5%"  smoothingHighResolution="1"  contourHighResolution="1"  histogramSmoothingCount="0"  graphResolution="256"  showOutliers="0"  drawLargeDots="0"  dotsToDraw="8000"  tint="le.chartfill.tinted.40"  lineWeight="le.lineweight.normal"  lineStyle="le.linestyle.solid" />
         <GraphEnvironment showGrid="0"  showAxes="tnlTNL"  showGates="1"  showFreqOnPlots="1"  showGateNameOnPlots="1"  showMedians="0"  showUncomped="0"  addEventParam="0"  lastYAxisName="" >
           <TextTraits font="SansSerif"  size="11"  name="Labels"  style="plain"  color="#000000"  background="#00ffffff"  just="left" />
           <TextTraits font="SansSerif"  size="11"  name="LayoutGates"  style="plain"  color="#000000"  background="#00ffffff"  just="left" />
           <TextTraits font="SansSerif"  size="9"  name="Numbers"  style="plain"  color="#000000"  background="#00ffffff"  just="left" />
           <TextTraits font="SansSerif"  size="9"  name="Legend"  style="plain"  color="#000000"  background="#00ffffff"  just="left" />
         </GraphEnvironment>
       </Graph>
       <Group name="Compensation"  live="1"  role="ws.group.dlog.compensation"  key=""  synchronized="0"  foreground="#bc1900"  fontStyle="bold" >
         <Criteria>
           <Criterion connector="And"  keyword="$FIL"  function="Contains"  value="comp" />
           <Criterion connector="Or"  keyword="$FIL"  function="Contains"  value="unstained" />
         </Criteria>
         <Keywords/>
       </Group>
     </GroupNode>
   </Groups>
   <SampleList>
     <Sample>
       <DataSet uri="file:/Volumes/FlowData-16/S185106/WM_20250919_MCM2/WMC_20250919.001"  sampleID="1" />
       <Transformations>
         <transforms:linear transforms:minRange="0"  transforms:maxRange="1024"  gain="1" >
           <data-type:parameter data-type:name="FSC-H" />
         </transforms:linear>
         <transforms:linear transforms:minRange="0"  transforms:maxRange="1024"  gain="1" >
           <data-type:parameter data-type:name="SSC-H" />
         </transforms:linear>
         <transforms:log transforms:offset="31.6227766017"  transforms:decades="2.5" >
           <data-type:parameter data-type:name="FL1-H" />
         </transforms:log>
         <transforms:log transforms:offset="1"  transforms:decades="4" >
           <data-type:parameter data-type:name="FL2-H" />
         </transforms:log>
         <transforms:linear transforms:minRange="0"  transforms:maxRange="699.4057782938"  gain="1" >
           <data-type:parameter data-type:name="FL3-H" />
         </transforms:linear>
         <transforms:linear transforms:minRange="0"  transforms:maxRange="1024"  gain="1" >
           <data-type:parameter data-type:name="FL3-A" />
         </transforms:linear>
         <transforms:linear transforms:minRange="0"  transforms:maxRange="1024"  gain="1" >
           <data-type:parameter data-type:name="FL3-W" />
         </transforms:linear>
       </Transformations>
       <Keywords>
         <Keyword name="FJ_FCS_VERSION"  value="2" />
         <Keyword name="$BYTEORD"  value="4,3,2,1" />
         <Keyword name="$DATATYPE"  value="I" />
         <Keyword name="$NEXTDATA"  value="0" />
         <Keyword name="$SYS"  value="Macintosh System Software 10.6.4" />
         <Keyword name="CREATOR"  value="CellQuest Pro  6.0" />
         <Keyword name="LOGIN NAME"  value="Angela Mobley" />
         <Keyword name="WORKSTATION"  value="CALIBUR01" />
         <Keyword name="$TOT"  value="14468" />
         <Keyword name="$MODE"  value="L" />
         <Keyword name="$PAR"  value="7" />
         <Keyword name="$P1N"  value="FSC-H" />
         <Keyword name="$P1R"  value="1024" />
         <Keyword name="$P1B"  value="16" />
         <Keyword name="$P1E"  value="0,0" />
         <Keyword name="$P2N"  value="SSC-H" />
         <Keyword name="$P2R"  value="1024" />
         <Keyword name="$P2B"  value="16" />
         <Keyword name="$P2E"  value="0,0" />
         <Keyword name="$P3N"  value="FL1-H" />
         <Keyword name="$P3R"  value="1024" />
         <Keyword name="$P3B"  value="16" />
         <Keyword name="$P3E"  value="4,0" />
         <Keyword name="$P4N"  value="FL2-H" />
         <Keyword name="$P4R"  value="1024" />
         <Keyword name="$P4B"  value="16" />
         <Keyword name="$P4E"  value="4,0" />
         <Keyword name="$P5N"  value="FL3-H" />
         <Keyword name="$P5R"  value="1024" />
         <Keyword name="$P5B"  value="16" />
         <Keyword name="$P5E"  value="0,0" />
         <Keyword name="$P6N"  value="FL3-A" />
         <Keyword name="$P6R"  value="1024" />
         <Keyword name="$P6B"  value="16" />
         <Keyword name="$P6E"  value="0,0" />
         <Keyword name="$P7N"  value="FL3-W" />
         <Keyword name="$P7R"  value="1024" />
         <Keyword name="$P7B"  value="16" />
         <Keyword name="$P7E"  value="0,0" />
         <Keyword name="$P1S"  value="FSC-Height" />
         <Keyword name="$P2S"  value="SSC-Height" />
         <Keyword name="$P3S"  value="FL1-Height" />
         <Keyword name="$P4S"  value="FL2-Height" />
         <Keyword name="$P5S"  value="FL3-Height" />
         <Keyword name="$P6S"  value="FL3-Area" />
         <Keyword name="$P7S"  value="FL3-Width" />
         <Keyword name="SAMPLE ID"  value="1" />
         <Keyword name="PANEL NAME"  value="Untitled Acquisition Tube List" />
         <Keyword name="TUBE NAME"  value="Untitled" />
         <Keyword name="START BATCH"  value="TRUE" />
         <Keyword name="END BATCH"  value="TRUE" />
         <Keyword name="$OP"  value="Angela Mobley" />
         <Keyword name="$CYT"  value="FACSCalibur" />
         <Keyword name="CYTNUM"  value="E97500186" />
         <Keyword name="$BTIM"  value="11:21:33" />
         <Keyword name="$ETIM"  value="11:22:37" />
         <Keyword name="BD$AcqLibVersion"  value="6.0" />
         <Keyword name="BD$NPAR"  value="7" />
         <Keyword name="BD$P1N"  value="FSC-H" />
         <Keyword name="BD$P2N"  value="SSC-H" />
         <Keyword name="BD$P3N"  value="FL1-H" />
         <Keyword name="BD$P4N"  value="FL2-H" />
         <Keyword name="BD$P5N"  value="FL3-H" />
         <Keyword name="BD$P6N"  value="FL3-A" />
         <Keyword name="BD$P7N"  value="FL3-W" />
         <Keyword name="BD$WORD0"  value="255" />
         <Keyword name="BD$WORD1"  value="420" />
         <Keyword name="BD$WORD2"  value="624" />
         <Keyword name="BD$WORD3"  value="145" />
         <Keyword name="BD$WORD4"  value="649" />
         <Keyword name="BD$WORD5"  value="404" />
         <Keyword name="BD$WORD6"  value="404" />
         <Keyword name="BD$WORD7"  value="404" />
         <Keyword name="BD$WORD8"  value="404" />
         <Keyword name="BD$WORD9"  value="404" />
         <Keyword name="BD$WORD10"  value="299" />
         <Keyword name="BD$WORD11"  value="270" />
         <Keyword name="BD$WORD12"  value="528" />
         <Keyword name="BD$WORD13"  value="0" />
         <Keyword name="BD$WORD14"  value="427" />
         <Keyword name="BD$WORD15"  value="613" />
         <Keyword name="BD$WORD16"  value="150" />
         <Keyword name="BD$WORD17"  value="665" />
         <Keyword name="BD$WORD18"  value="100" />
         <Keyword name="BD$WORD19"  value="144" />
         <Keyword name="BD$WORD20"  value="100" />
         <Keyword name="BD$WORD21"  value="100" />
         <Keyword name="BD$WORD22"  value="247" />
         <Keyword name="BD$WORD23"  value="1" />
         <Keyword name="BD$WORD24"  value="1" />
         <Keyword name="BD$WORD25"  value="0" />
         <Keyword name="BD$WORD26"  value="0" />
         <Keyword name="BD$WORD27"  value="1" />
         <Keyword name="BD$WORD28"  value="136" />
         <Keyword name="BD$WORD29"  value="52" />
         <Keyword name="BD$WORD30"  value="52" />
         <Keyword name="BD$WORD31"  value="52" />
         <Keyword name="BD$WORD32"  value="52" />
         <Keyword name="BD$WORD33"  value="52" />
         <Keyword name="BD$WORD34"  value="0" />
         <Keyword name="BD$WORD35"  value="0" />
         <Keyword name="BD$WORD36"  value="0" />
         <Keyword name="BD$WORD37"  value="0" />
         <Keyword name="BD$WORD38"  value="280" />
         <Keyword name="BD$WORD39"  value="3" />
         <Keyword name="BD$WORD40"  value="4" />
         <Keyword name="BD$WORD41"  value="100" />
         <Keyword name="BD$WORD42"  value="100" />
         <Keyword name="BD$WORD43"  value="0" />
         <Keyword name="BD$WORD44"  value="1023" />
         <Keyword name="BD$WORD45"  value="1023" />
         <Keyword name="BD$WORD46"  value="1023" />
         <Keyword name="BD$WORD47"  value="52" />
         <Keyword name="BD$WORD48"  value="668" />
         <Keyword name="BD$WORD49"  value="75" />
         <Keyword name="BD$WORD50"  value="0" />
         <Keyword name="BD$WORD51"  value="52" />
         <Keyword name="BD$WORD52"  value="0" />
         <Keyword name="BD$WORD53"  value="0" />
         <Keyword name="BD$WORD54"  value="0" />
         <Keyword name="BD$WORD55"  value="0" />
         <Keyword name="BD$WORD56"  value="625" />
         <Keyword name="BD$WORD57"  value="607" />
         <Keyword name="BD$WORD58"  value="895" />
         <Keyword name="BD$WORD59"  value="0" />
         <Keyword name="BD$WORD60"  value="0" />
         <Keyword name="BD$WORD61"  value="0" />
         <Keyword name="BD$WORD62"  value="0" />
         <Keyword name="BD$WORD63"  value="0" />
         <Keyword name="BD$LASERMODE"  value="1" />
         <Keyword name="CalibFile"  value="FALSE" />
         <Keyword name="P7THRESVOL"  value="52" />
         <Keyword name="$FIL"  value="WMC_20250919.001" />
         <Keyword name="FILE GUID"  value="3FB89150-DE12-4D7A-89A9-90C85437FEBB" />
         <Keyword name="$DATE"  value="19-Sep-25" />
         <Keyword name="FILENAME"  value="" />
       </Keywords>
       <SampleNode name="1"  annotation=""  owningGroup=""  expanded="1"  sortPriority="10"  count="14468"  sampleID="1" >
         <Graph smoothing="0"  backColor="#ffffff"  foreColor="#000000"  heatMapStatParameter="FL1-H"  type="Pseudocolor"  fast="1" >
           <Axis dimension="x"  name="FSC-H"  label=""  auto="auto" />
           <Axis dimension="y"  name="SSC-H"  label=""  auto="auto" />
           <GraphSettings level="5%"  smoothingHighResolution="1"  contourHighResolution="1"  histogramSmoothingCount="0"  graphResolution="256"  showOutliers="0"  drawLargeDots="0"  dotsToDraw="8000"  tint="le.chartfill.tinted.40"  lineWeight="le.lineweight.normal"  lineStyle="le.linestyle.solid" />
           <GraphEnvironment showGrid="0"  showAxes="tnlTNL"  showGates="1"  showFreqOnPlots="1"  showGateNameOnPlots="1"  showMedians="0"  showUncomped="0"  addEventParam="0"  lastYAxisName="" >
             <TextTraits font="SansSerif"  size="11"  name="Labels"  style="plain"  color="#000000"  background="#00ffffff"  just="left" />
             <TextTraits font="SansSerif"  size="11"  name="LayoutGates"  style="plain"  color="#000000"  background="#00ffffff"  just="left" />
             <TextTraits font="SansSerif"  size="9"  name="Numbers"  style="plain"  color="#000000"  background="#00ffffff"  just="left" />
             <TextTraits font="SansSerif"  size="9"  name="Legend"  style="plain"  color="#000000"  background="#00ffffff"  just="left" />
             <WindowPosition x="620"  y="25"  width="390"  height="582"  displayed="1"  panelState="---" />
           </GraphEnvironment>
         </Graph>
         <Subpopulations>
           <Population name="Singlets"  annotation=""  owningGroup="All Samples"  expanded="1"  sortPriority="10"  count="7791" >
             <Graph smoothing="0"  backColor="#ffffff"  foreColor="#000000"  heatMapStatParameter="FL1-H"  type="Pseudocolor"  fast="1" >
               <Axis dimension="x"  name="FL3-W"  label=""  auto="auto" />
               <Axis dimension="y"  name="FL3-A"  label=""  auto="auto" />
               <GraphSettings level="5%"  smoothingHighResolution="1"  contourHighResolution="1"  histogramSmoothingCount="0"  graphResolution="256"  showOutliers="0"  drawLargeDots="0"  dotsToDraw="8000"  tint="le.chartfill.tinted.40"  lineWeight="le.lineweight.normal"  lineStyle="le.linestyle.solid" />
               <GraphEnvironment showGrid="0"  showAxes="tnlTNL"  showGates="1"  showFreqOnPlots="1"  showGateNameOnPlots="1"  showMedians="0"  showUncomped="0"  addEventParam="0"  lastYAxisName="" >
                 <TextTraits font="SansSerif"  size="11"  name="Labels"  style="plain"  color="#000000"  background="#00ffffff"  just="left" />
                 <TextTraits font="SansSerif"  size="11"  name="LayoutGates"  style="plain"  color="#000000"  background="#00ffffff"  just="left" />
                 <TextTraits font="SansSerif"  size="9"  name="Numbers"  style="plain"  color="#000000"  background="#00ffffff"  just="left" />
                 <TextTraits font="SansSerif"  size="9"  name="Legend"  style="plain"  color="#000000"  background="#00ffffff"  just="left" />
                 <WindowPosition x="1019"  y="25"  width="390"  height="582"  displayed="1"  panelState="---" />
               </GraphEnvironment>
               <WindowPosition x="1019"  y="25"  width="390"  height="582" />
             </Graph>
             <Gate gating:id="ID1810732208" >
               <gating:PolygonGate eventsInside="1"  annoOffsetX="71"  annoOffsetY="31"  tint="#000000"  isTinted="0"  lineWeight="Normal"  userDefined="1"  quadId="-1"  gateResolution="256" >
                 <gating:dimension>
                   <data-type:fcs-dimension data-type:name="FSC-H" />
                 </gating:dimension>
                 <gating:dimension>
                   <data-type:fcs-dimension data-type:name="SSC-H" />
                 </gating:dimension>
                 <gating:vertex>
                   <gating:coordinate data-type:value="427.3385826772" />
                   <gating:coordinate data-type:value="368.971659919" />
                 </gating:vertex>
                 <gating:vertex>
                   <gating:coordinate data-type:value="322.5196850394" />
                   <gating:coordinate data-type:value="339.951417004" />
                 </gating:vertex>
                 <gating:vertex>
                   <gating:coordinate data-type:value="253.9842519685" />
                   <gating:coordinate data-type:value="228.016194332" />
                 </gating:vertex>
                 <gating:vertex>
                   <gating:coordinate data-type:value="229.7952755906" />
                   <gating:coordinate data-type:value="161.6842105263" />
                 </gating:vertex>
                 <gating:vertex>
                   <gating:coordinate data-type:value="229.7952755906" />
                   <gating:coordinate data-type:value="66.3319838057" />
                 </gating:vertex>
                 <gating:vertex>
                   <gating:coordinate data-type:value="253.9842519685" />
                   <gating:coordinate data-type:value="41.4574898785" />
                 </gating:vertex>
                 <gating:vertex>
                   <gating:coordinate data-type:value="395.0866141732" />
                   <gating:coordinate data-type:value="41.4574898785" />
                 </gating:vertex>
                 <gating:vertex>
                   <gating:coordinate data-type:value="576.5039370079" />
                   <gating:coordinate data-type:value="103.6437246964" />
                 </gating:vertex>
                 <gating:vertex>
                   <gating:coordinate data-type:value="697.4488188976" />
                   <gating:coordinate data-type:value="203.1417004049" />
                 </gating:vertex>
                 <gating:vertex>
                   <gating:coordinate data-type:value="717.6062992126" />
                   <gating:coordinate data-type:value="290.2024291498" />
                 </gating:vertex>
                 <gating:vertex>
                   <gating:coordinate data-type:value="612.7874015748" />
                   <gating:coordinate data-type:value="393.8461538462" />
                 </gating:vertex>
                 <gating:vertex>
                   <gating:coordinate data-type:value="512" />
                   <gating:coordinate data-type:value="393.8461538462" />
                 </gating:vertex>
                 <gating:vertex>
                   <gating:coordinate data-type:value="451.5275590551" />
                   <gating:coordinate data-type:value="381.4089068826" />
                 </gating:vertex>
               </gating:PolygonGate>
             </Gate>
             <Subpopulations>
               <Population name="Single Cells"  annotation=""  owningGroup="All Samples"  expanded="1"  sortPriority="10"  count="6568" >
                 <Graph smoothing="0"  backColor="#00ffffff"  foreColor="#000000"  heatMapStatParameter="FL1-H :: FL1-Height"  type="Pseudocolor"  fast="1" >
                   <Axis dimension="x"  name="FL3-H"  label=""  auto="auto" />
                   <Axis dimension="y"  name="FL1-H"  label=""  auto="auto" />
                   <GraphSettings level="5%"  smoothingHighResolution="1"  contourHighResolution="1"  histogramSmoothingCount="0"  graphResolution="256"  showOutliers="0"  drawLargeDots="0"  dotsToDraw="8000"  tint="le.chartfill.tinted.40"  lineWeight="le.lineweight.normal"  lineStyle="le.linestyle.solid" />
                   <GraphEnvironment showGrid="0"  showAxes="tnlTNL"  showGates="1"  showFreqOnPlots="1"  showGateNameOnPlots="1"  showMedians="0"  showUncomped="0"  addEventParam="0"  lastYAxisName="FL1-H" >
                     <TextTraits font="SansSerif"  size="11"  name="Labels"  style="plain"  color="#000000"  background="#00ffffff"  just="left" />
                     <TextTraits font="SansSerif"  size="11"  name="LayoutGates"  style="plain"  color="#000000"  background="#00ffffff"  just="left" />
                     <TextTraits font="SansSerif"  size="9"  name="Numbers"  style="plain"  color="#000000"  background="#00ffffff"  just="left" />
                     <TextTraits font="SansSerif"  size="9"  name="Legend"  style="plain"  color="#000000"  background="#00ffffff"  just="left" />
                     <WindowPosition x="1417"  y="25"  width="390"  height="874"  displayed="1"  panelState="+++" />
                   </GraphEnvironment>
                   <WindowPosition x="1417"  y="25"  width="390"  height="874" />
                 </Graph>
                 <Gate gating:id="ID541996743"  gating:parent_id="ID1810732208" >
                   <gating:PolygonGate eventsInside="1"  annoOffsetX="36"  annoOffsetY="57"  tint="#000000"  isTinted="0"  lineWeight="Normal"  userDefined="1"  quadId="-1"  gateResolution="256" >
                     <gating:dimension>
                       <data-type:fcs-dimension data-type:name="FL3-W" />
                     </gating:dimension>
                     <gating:dimension>
                       <data-type:fcs-dimension data-type:name="FL3-A" />
                     </gating:dimension>
                     <gating:vertex>
                       <gating:coordinate data-type:value="84.6614173228" />
                       <gating:coordinate data-type:value="480.9068825911" />
                     </gating:vertex>
                     <gating:vertex>
                       <gating:coordinate data-type:value="56.4409448819" />
                       <gating:coordinate data-type:value="360.6801619433" />
                     </gating:vertex>
                     <gating:vertex>
                       <gating:coordinate data-type:value="36.2834645669" />
                       <gating:coordinate data-type:value="223.8704453441" />
                     </gating:vertex>
                     <gating:vertex>
                       <gating:coordinate data-type:value="28.2204724409" />
                       <gating:coordinate data-type:value="157.5384615385" />
                     </gating:vertex>
                     <gating:vertex>
                       <gating:coordinate data-type:value="32.2519685039" />
                       <gating:coordinate data-type:value="124.3724696356" />
                     </gating:vertex>
                     <gating:vertex>
                       <gating:coordinate data-type:value="88.6929133858" />
                       <gating:coordinate data-type:value="136.8097165992" />
                     </gating:vertex>
                     <gating:vertex>
                       <gating:coordinate data-type:value="124.9763779528" />
                       <gating:coordinate data-type:value="215.5789473684" />
                     </gating:vertex>
                     <gating:vertex>
                       <gating:coordinate data-type:value="145.1338582677" />
                       <gating:coordinate data-type:value="373.1174089069" />
                     </gating:vertex>
                     <gating:vertex>
                       <gating:coordinate data-type:value="141.1023622047" />
                       <gating:coordinate data-type:value="427.012145749" />
                     </gating:vertex>
                     <gating:vertex>
                       <gating:coordinate data-type:value="141.1023622047" />
                       <gating:coordinate data-type:value="480.9068825911" />
                     </gating:vertex>
                     <gating:vertex>
                       <gating:coordinate data-type:value="112.8818897638" />
                       <gating:coordinate data-type:value="489.1983805668" />
                     </gating:vertex>
                   </gating:PolygonGate>
                 </Gate>
                 <Subpopulations>
                   <Population name="G1"  annotation=""  owningGroup=""  expanded="1"  sortPriority="10"  count="3579" >
                     <Graph smoothing="13"  backColor="#ffffff"  foreColor="#000000"  heatMapStatParameter="FL1-H"  type="Histogram"  fast="1" >
                       <Axis dimension="x"  name="FL1-H"  label=""  auto="auto" />
                       <Axis dimension="y"  name=""  label=""  auto="auto" />
                       <GraphSettings level="5%"  smoothingHighResolution="1"  contourHighResolution="1"  histogramSmoothingCount="0"  graphResolution="256"  showOutliers="0"  drawLargeDots="0"  dotsToDraw="8000"  tint="le.chartfill.tinted.40"  lineWeight="le.lineweight.normal"  lineStyle="le.linestyle.solid" />
                       <GraphEnvironment showGrid="0"  showAxes="tnlTNL"  showGates="1"  showFreqOnPlots="1"  showGateNameOnPlots="1"  showMedians="0"  showUncomped="0"  addEventParam="0"  lastYAxisName="FL1-H" >
                         <TextTraits font="SansSerif"  size="11"  name="Labels"  style="plain"  color="#000000"  background="#00ffffff"  just="left" />
                         <TextTraits font="SansSerif"  size="11"  name="LayoutGates"  style="plain"  color="#000000"  background="#00ffffff"  just="left" />
                         <TextTraits font="SansSerif"  size="9"  name="Numbers"  style="plain"  color="#000000"  background="#00ffffff"  just="left" />
                         <TextTraits font="SansSerif"  size="9"  name="Legend"  style="plain"  color="#000000"  background="#00ffffff"  just="left" />
                         <WindowPosition x="1417"  y="25"  width="390"  height="582"  displayed="1"  panelState="---" />
                       </GraphEnvironment>
                       <WindowPosition x="1417"  y="25"  width="390"  height="582" />
                     </Graph>
                     <Gate gating:id="ID1912364606"  gating:parent_id="ID541996743" >
                       <gating:RectangleGate eventsInside="1"  annoOffsetX="-52"  annoOffsetY="1"  tint="#000000"  isTinted="0"  lineWeight="Normal"  userDefined="1"  percentX="0"  percentY="0" >
                         <gating:dimension gating:min="176.2282276015955"  gating:max="289.12443590886767" >
                           <data-type:fcs-dimension data-type:name="FL3-H" />
                         </gating:dimension>
                         <gating:dimension gating:min="494.6886928971458"  gating:max="4743.6578891006275" >
                           <data-type:fcs-dimension data-type:name="FL1-H" />
                         </gating:dimension>
                       </gating:RectangleGate>
                     </Gate>
                     <Subpopulations>
                       <Statistic name="Geometric Mean"  annotation=""  owningGroup="All Samples"  expanded="1"  sortPriority="5"  id="FL1-H"  ancestor=""  correlate=""  value="1295.323120117" />
                     </Subpopulations>
                   </Population>
                   <Population name="S"  annotation=""  owningGroup="All Samples"  expanded="1"  sortPriority="10"  count="1411" >
                     <Graph smoothing="13"  backColor="#ffffff"  foreColor="#000000"  heatMapStatParameter="FL1-H"  type="Histogram"  fast="1" >
                       <Axis dimension="x"  name="FL1-H"  label=""  auto="auto" />
                       <Axis dimension="y"  name=""  label=""  auto="auto" />
                       <GraphSettings level="5%"  smoothingHighResolution="1"  contourHighResolution="1"  histogramSmoothingCount="0"  graphResolution="256"  showOutliers="0"  drawLargeDots="0"  dotsToDraw="8000"  tint="le.chartfill.tinted.40"  lineWeight="le.lineweight.normal"  lineStyle="le.linestyle.solid" />
                       <GraphEnvironment showGrid="0"  showAxes="tnlTNL"  showGates="1"  showFreqOnPlots="1"  showGateNameOnPlots="1"  showMedians="0"  showUncomped="0"  addEventParam="0"  lastYAxisName="FL1-H" >
                         <TextTraits font="SansSerif"  size="11"  name="Labels"  style="plain"  color="#000000"  background="#00ffffff"  just="left" />
                         <TextTraits font="SansSerif"  size="11"  name="LayoutGates"  style="plain"  color="#000000"  background="#00ffffff"  just="left" />
                         <TextTraits font="SansSerif"  size="9"  name="Numbers"  style="plain"  color="#000000"  background="#00ffffff"  just="left" />
                         <TextTraits font="SansSerif"  size="9"  name="Legend"  style="plain"  color="#000000"  background="#00ffffff"  just="left" />
                         <WindowPosition x="1417"  y="25"  width="390"  height="582"  displayed="1"  panelState="---" />
                       </GraphEnvironment>
                       <WindowPosition x="1417"  y="25"  width="390"  height="582" />
                     </Graph>
                     <Gate gating:id="ID1950809749"  gating:parent_id="ID541996743" >
                       <gating:PolygonGate eventsInside="1"  annoOffsetX="56"  annoOffsetY="-10"  tint="#000000"  isTinted="0"  lineWeight="Normal"  userDefined="1"  quadId="-1"  gateResolution="256" >
                         <gating:dimension>
                           <data-type:fcs-dimension data-type:name="FL3-H" />
                         </gating:dimension>
                         <gating:dimension>
                           <data-type:fcs-dimension data-type:name="FL1-H" />
                         </gating:dimension>
                         <gating:vertex>
                           <gating:coordinate data-type:value="292.2846754999" />
                           <gating:coordinate data-type:value="3731.9251223973" />
                         </gating:vertex>
                         <gating:vertex>
                           <gating:coordinate data-type:value="371.6314531528" />
                           <gating:coordinate data-type:value="3188.0890976055" />
                         </gating:vertex>
                         <gating:vertex>
                           <gating:coordinate data-type:value="459.9227766503" />
                           <gating:coordinate data-type:value="2245.3279792196" />
                         </gating:vertex>
                         <gating:vertex>
                           <gating:coordinate data-type:value="498.2977636607" />
                           <gating:coordinate data-type:value="1069.3656104673" />
                         </gating:vertex>
                         <gating:vertex>
                           <gating:coordinate data-type:value="520.5148614035" />
                           <gating:coordinate data-type:value="581.2225475325" />
                         </gating:vertex>
                         <gating:vertex>
                           <gating:coordinate data-type:value="520.5148614035" />
                           <gating:coordinate data-type:value="494.007396035" />
                         </gating:vertex>
                         <gating:vertex>
                           <gating:coordinate data-type:value="407.4096365309" />
                           <gating:coordinate data-type:value="494.007396035" />
                         </gating:vertex>
                         <gating:vertex>
                           <gating:coordinate data-type:value="393.8485508957" />
                           <gating:coordinate data-type:value="825.2644086834" />
                         </gating:vertex>
                         <gating:vertex>
                           <gating:coordinate data-type:value="358.0703675176" />
                           <gating:coordinate data-type:value="1142.381393462" />
                         </gating:vertex>
                         <gating:vertex>
                           <gating:coordinate data-type:value="324.8889877718" />
                           <gating:coordinate data-type:value="1283.9891136639" />
                         </gating:vertex>
                         <gating:vertex>
                           <gating:coordinate data-type:value="305.5572273982" />
                           <gating:coordinate data-type:value="1317.024937349" />
                         </gating:vertex>
                         <gating:vertex>
                           <gating:coordinate data-type:value="291.9961417629" />
                           <gating:coordinate data-type:value="1378.6460480267" />
                         </gating:vertex>
                       </gating:PolygonGate>
                     </Gate>
                     <Subpopulations>
                       <Statistic name="Geometric Mean"  annotation=""  owningGroup="All Samples"  expanded="1"  sortPriority="5"  id="FL1-H"  ancestor=""  correlate=""  value="1484.088012695" />
                     </Subpopulations>
                   </Population>
                 </Subpopulations>
               </Population>
             </Subpopulations>
           </Population>
         </Subpopulations>
       </SampleNode>
     </Sample>
     <Sample>
       <DataSet uri="file:/Volumes/FlowData-16/S185106/WM_20250919_MCM2/WMC_20250919.002"  sampleID="2" />
       <Transformations>
         <transforms:linear transforms:minRange="0"  transforms:maxRange="1024"  gain="1" >
           <data-type:parameter data-type:name="FSC-H" />
         </transforms:linear>
         <transforms:linear transforms:minRange="0"  transforms:maxRange="1024"  gain="1" >
           <data-type:parameter data-type:name="SSC-H" />
         </transforms:linear>
         <transforms:log transforms:offset="31.6227766017"  transforms:decades="2.5" >
           <data-type:parameter data-type:name="FL1-H" />
         </transforms:log>
         <transforms:log transforms:offset="1"  transforms:decades="4" >
           <data-type:parameter data-type:name="FL2-H" />
         </transforms:log>
         <transforms:linear transforms:minRange="0"  transforms:maxRange="699.4057782938"  gain="1" >
           <data-type:parameter data-type:name="FL3-H" />
         </transforms:linear>
         <transforms:linear transforms:minRange="0"  transforms:maxRange="1024"  gain="1" >
           <data-type:parameter data-type:name="FL3-A" />
         </transforms:linear>
         <transforms:linear transforms:minRange="0"  transforms:maxRange="1024"  gain="1" >
           <data-type:parameter data-type:name="FL3-W" />
         </transforms:linear>
       </Transformations>
       <Keywords>
         <Keyword name="FJ_FCS_VERSION"  value="2" />
         <Keyword name="$BYTEORD"  value="4,3,2,1" />
         <Keyword name="$DATATYPE"  value="I" />
         <Keyword name="$NEXTDATA"  value="0" />
         <Keyword name="$SYS"  value="Macintosh System Software 10.6.4" />
         <Keyword name="CREATOR"  value="CellQuest Pro  6.0" />
         <Keyword name="LOGIN NAME"  value="Angela Mobley" />
         <Keyword name="WORKSTATION"  value="CALIBUR01" />
         <Keyword name="$TOT"  value="14982" />
         <Keyword name="$MODE"  value="L" />
         <Keyword name="$PAR"  value="7" />
         <Keyword name="$P1N"  value="FSC-H" />
         <Keyword name="$P1R"  value="1024" />
         <Keyword name="$P1B"  value="16" />
         <Keyword name="$P1E"  value="0,0" />
         <Keyword name="$P2N"  value="SSC-H" />
         <Keyword name="$P2R"  value="1024" />
         <Keyword name="$P2B"  value="16" />
         <Keyword name="$P2E"  value="0,0" />
         <Keyword name="$P3N"  value="FL1-H" />
         <Keyword name="$P3R"  value="1024" />
         <Keyword name="$P3B"  value="16" />
         <Keyword name="$P3E"  value="4,0" />
         <Keyword name="$P4N"  value="FL2-H" />
         <Keyword name="$P4R"  value="1024" />
         <Keyword name="$P4B"  value="16" />
         <Keyword name="$P4E"  value="4,0" />
         <Keyword name="$P5N"  value="FL3-H" />
         <Keyword name="$P5R"  value="1024" />
         <Keyword name="$P5B"  value="16" />
         <Keyword name="$P5E"  value="0,0" />
         <Keyword name="$P6N"  value="FL3-A" />
         <Keyword name="$P6R"  value="1024" />
         <Keyword name="$P6B"  value="16" />
         <Keyword name="$P6E"  value="0,0" />
         <Keyword name="$P7N"  value="FL3-W" />
         <Keyword name="$P7R"  value="1024" />
         <Keyword name="$P7B"  value="16" />
         <Keyword name="$P7E"  value="0,0" />
         <Keyword name="$P1S"  value="FSC-Height" />
         <Keyword name="$P2S"  value="SSC-Height" />
         <Keyword name="$P3S"  value="FL1-Height" />
         <Keyword name="$P4S"  value="FL2-Height" />
         <Keyword name="$P5S"  value="FL3-Height" />
         <Keyword name="$P6S"  value="FL3-Area" />
         <Keyword name="$P7S"  value="FL3-Width" />
         <Keyword name="SAMPLE ID"  value="2" />
         <Keyword name="PANEL NAME"  value="Untitled Acquisition Tube List" />
         <Keyword name="TUBE NAME"  value="Untitled" />
         <Keyword name="START BATCH"  value="TRUE" />
         <Keyword name="END BATCH"  value="TRUE" />
         <Keyword name="$OP"  value="Angela Mobley" />
         <Keyword name="$CYT"  value="FACSCalibur" />
         <Keyword name="CYTNUM"  value="E97500186" />
         <Keyword name="$BTIM"  value="11:23:01" />
         <Keyword name="$ETIM"  value="11:24:40" />
         <Keyword name="BD$AcqLibVersion"  value="6.0" />
         <Keyword name="BD$NPAR"  value="7" />
         <Keyword name="BD$P1N"  value="FSC-H" />
         <Keyword name="BD$P2N"  value="SSC-H" />
         <Keyword name="BD$P3N"  value="FL1-H" />
         <Keyword name="BD$P4N"  value="FL2-H" />
         <Keyword name="BD$P5N"  value="FL3-H" />
         <Keyword name="BD$P6N"  value="FL3-A" />
         <Keyword name="BD$P7N"  value="FL3-W" />
         <Keyword name="BD$WORD0"  value="255" />
         <Keyword name="BD$WORD1"  value="421" />
         <Keyword name="BD$WORD2"  value="624" />
         <Keyword name="BD$WORD3"  value="151" />
         <Keyword name="BD$WORD4"  value="656" />
         <Keyword name="BD$WORD5"  value="404" />
         <Keyword name="BD$WORD6"  value="404" />
         <Keyword name="BD$WORD7"  value="404" />
         <Keyword name="BD$WORD8"  value="404" />
         <Keyword name="BD$WORD9"  value="404" />
         <Keyword name="BD$WORD10"  value="299" />
         <Keyword name="BD$WORD11"  value="270" />
         <Keyword name="BD$WORD12"  value="600" />
         <Keyword name="BD$WORD13"  value="0" />
         <Keyword name="BD$WORD14"  value="427" />
         <Keyword name="BD$WORD15"  value="613" />
         <Keyword name="BD$WORD16"  value="150" />
         <Keyword name="BD$WORD17"  value="665" />
         <Keyword name="BD$WORD18"  value="100" />
         <Keyword name="BD$WORD19"  value="144" />
         <Keyword name="BD$WORD20"  value="100" />
         <Keyword name="BD$WORD21"  value="100" />
         <Keyword name="BD$WORD22"  value="247" />
         <Keyword name="BD$WORD23"  value="1" />
         <Keyword name="BD$WORD24"  value="1" />
         <Keyword name="BD$WORD25"  value="0" />
         <Keyword name="BD$WORD26"  value="0" />
         <Keyword name="BD$WORD27"  value="1" />
         <Keyword name="BD$WORD28"  value="136" />
         <Keyword name="BD$WORD29"  value="52" />
         <Keyword name="BD$WORD30"  value="52" />
         <Keyword name="BD$WORD31"  value="52" />
         <Keyword name="BD$WORD32"  value="52" />
         <Keyword name="BD$WORD33"  value="52" />
         <Keyword name="BD$WORD34"  value="0" />
         <Keyword name="BD$WORD35"  value="0" />
         <Keyword name="BD$WORD36"  value="0" />
         <Keyword name="BD$WORD37"  value="0" />
         <Keyword name="BD$WORD38"  value="280" />
         <Keyword name="BD$WORD39"  value="3" />
         <Keyword name="BD$WORD40"  value="4" />
         <Keyword name="BD$WORD41"  value="100" />
         <Keyword name="BD$WORD42"  value="100" />
         <Keyword name="BD$WORD43"  value="0" />
         <Keyword name="BD$WORD44"  value="1023" />
         <Keyword name="BD$WORD45"  value="1023" />
         <Keyword name="BD$WORD46"  value="1023" />
         <Keyword name="BD$WORD47"  value="52" />
         <Keyword name="BD$WORD48"  value="668" />
         <Keyword name="BD$WORD49"  value="75" />
         <Keyword name="BD$WORD50"  value="0" />
         <Keyword name="BD$WORD51"  value="52" />
         <Keyword name="BD$WORD52"  value="0" />
         <Keyword name="BD$WORD53"  value="0" />
         <Keyword name="BD$WORD54"  value="0" />
         <Keyword name="BD$WORD55"  value="0" />
         <Keyword name="BD$WORD56"  value="625" />
         <Keyword name="BD$WORD57"  value="607" />
         <Keyword name="BD$WORD58"  value="895" />
         <Keyword name="BD$WORD59"  value="0" />
         <Keyword name="BD$WORD60"  value="0" />
         <Keyword name="BD$WORD61"  value="0" />
         <Keyword name="BD$WORD62"  value="0" />
         <Keyword name="BD$WORD63"  value="0" />
         <Keyword name="BD$LASERMODE"  value="1" />
         <Keyword name="CalibFile"  value="FALSE" />
         <Keyword name="P7THRESVOL"  value="52" />
         <Keyword name="$FIL"  value="WMC_20250919.002" />
         <Keyword name="FILE GUID"  value="A333AF5A-1D7D-49C5-B929-3CB15A61C83D" />
         <Keyword name="$DATE"  value="19-Sep-25" />
         <Keyword name="FILENAME"  value="" />
       </Keywords>
       <SampleNode name="2"  annotation=""  owningGroup=""  expanded="1"  sortPriority="10"  count="14982"  sampleID="2" >
         <Graph smoothing="0"  backColor="#ffffff"  foreColor="#000000"  heatMapStatParameter="FL1-H"  type="Pseudocolor"  fast="1" >
           <Axis dimension="x"  name="FSC-H"  label=""  auto="auto" />
           <Axis dimension="y"  name="SSC-H"  label=""  auto="auto" />
           <GraphSettings level="5%"  smoothingHighResolution="1"  contourHighResolution="1"  histogramSmoothingCount="0"  graphResolution="256"  showOutliers="0"  drawLargeDots="0"  dotsToDraw="8000"  tint="le.chartfill.tinted.40"  lineWeight="le.lineweight.normal"  lineStyle="le.linestyle.solid" />
           <GraphEnvironment showGrid="0"  showAxes="tnlTNL"  showGates="1"  showFreqOnPlots="1"  showGateNameOnPlots="1"  showMedians="0"  showUncomped="0"  addEventParam="0"  lastYAxisName="" >
             <TextTraits font="SansSerif"  size="11"  name="Labels"  style="plain"  color="#000000"  background="#00ffffff"  just="left" />
             <TextTraits font="SansSerif"  size="11"  name="LayoutGates"  style="plain"  color="#000000"  background="#00ffffff"  just="left" />
             <TextTraits font="SansSerif"  size="9"  name="Numbers"  style="plain"  color="#000000"  background="#00ffffff"  just="left" />
             <TextTraits font="SansSerif"  size="9"  name="Legend"  style="plain"  color="#000000"  background="#00ffffff"  just="left" />
             <WindowPosition x="620"  y="25"  width="390"  height="582"  displayed="0"  panelState="---" />
           </GraphEnvironment>
         </Graph>
         <Subpopulations>
           <Population name="Singlets"  annotation=""  owningGroup="All Samples"  expanded="1"  sortPriority="10"  count="7749" >
             <Graph smoothing="0"  backColor="#ffffff"  foreColor="#000000"  heatMapStatParameter="FL1-H"  type="Pseudocolor"  fast="1" >
               <Axis dimension="x"  name="FL3-W"  label=""  auto="auto" />
               <Axis dimension="y"  name="FL3-A"  label=""  auto="auto" />
               <GraphSettings level="5%"  smoothingHighResolution="1"  contourHighResolution="1"  histogramSmoothingCount="0"  graphResolution="256"  showOutliers="0"  drawLargeDots="0"  dotsToDraw="8000"  tint="le.chartfill.tinted.40"  lineWeight="le.lineweight.normal"  lineStyle="le.linestyle.solid" />
               <GraphEnvironment showGrid="0"  showAxes="tnlTNL"  showGates="1"  showFreqOnPlots="1"  showGateNameOnPlots="1"  showMedians="0"  showUncomped="0"  addEventParam="0"  lastYAxisName="" >
                 <TextTraits font="SansSerif"  size="11"  name="Labels"  style="plain"  color="#000000"  background="#00ffffff"  just="left" />
                 <TextTraits font="SansSerif"  size="11"  name="LayoutGates"  style="plain"  color="#000000"  background="#00ffffff"  just="left" />
                 <TextTraits font="SansSerif"  size="9"  name="Numbers"  style="plain"  color="#000000"  background="#00ffffff"  just="left" />
                 <TextTraits font="SansSerif"  size="9"  name="Legend"  style="plain"  color="#000000"  background="#00ffffff"  just="left" />
                 <WindowPosition x="1019"  y="25"  width="390"  height="582"  displayed="1"  panelState="---" />
               </GraphEnvironment>
             </Graph>
             <Gate gating:id="ID794797021" >
               <gating:PolygonGate eventsInside="1"  annoOffsetX="71"  annoOffsetY="31"  tint="#000000"  isTinted="0"  lineWeight="Normal"  userDefined="1"  quadId="-1"  gateResolution="256" >
                 <gating:dimension>
                   <data-type:fcs-dimension data-type:name="FSC-H" />
                 </gating:dimension>
                 <gating:dimension>
                   <data-type:fcs-dimension data-type:name="SSC-H" />
                 </gating:dimension>
                 <gating:vertex>
                   <gating:coordinate data-type:value="427.3385826772" />
                   <gating:coordinate data-type:value="368.971659919" />
                 </gating:vertex>
                 <gating:vertex>
                   <gating:coordinate data-type:value="322.5196850394" />
                   <gating:coordinate data-type:value="339.951417004" />
                 </gating:vertex>
                 <gating:vertex>
                   <gating:coordinate data-type:value="253.9842519685" />
                   <gating:coordinate data-type:value="228.016194332" />
                 </gating:vertex>
                 <gating:vertex>
                   <gating:coordinate data-type:value="229.7952755906" />
                   <gating:coordinate data-type:value="161.6842105263" />
                 </gating:vertex>
                 <gating:vertex>
                   <gating:coordinate data-type:value="229.7952755906" />
                   <gating:coordinate data-type:value="66.3319838057" />
                 </gating:vertex>
                 <gating:vertex>
                   <gating:coordinate data-type:value="253.9842519685" />
                   <gating:coordinate data-type:value="41.4574898785" />
                 </gating:vertex>
                 <gating:vertex>
                   <gating:coordinate data-type:value="395.0866141732" />
                   <gating:coordinate data-type:value="41.4574898785" />
                 </gating:vertex>
                 <gating:vertex>
                   <gating:coordinate data-type:value="576.5039370079" />
                   <gating:coordinate data-type:value="103.6437246964" />
                 </gating:vertex>
                 <gating:vertex>
                   <gating:coordinate data-type:value="697.4488188976" />
                   <gating:coordinate data-type:value="203.1417004049" />
                 </gating:vertex>
                 <gating:vertex>
                   <gating:coordinate data-type:value="717.6062992126" />
                   <gating:coordinate data-type:value="290.2024291498" />
                 </gating:vertex>
                 <gating:vertex>
                   <gating:coordinate data-type:value="612.7874015748" />
                   <gating:coordinate data-type:value="393.8461538462" />
                 </gating:vertex>
                 <gating:vertex>
                   <gating:coordinate data-type:value="512" />
                   <gating:coordinate data-type:value="393.8461538462" />
                 </gating:vertex>
                 <gating:vertex>
                   <gating:coordinate data-type:value="451.5275590551" />
                   <gating:coordinate data-type:value="381.4089068826" />
                 </gating:vertex>
               </gating:PolygonGate>
             </Gate>
             <Subpopulations>
               <Population name="Single Cells"  annotation=""  owningGroup="All Samples"  expanded="1"  sortPriority="10"  count="6518" >
                 <Graph smoothing="0"  backColor="#ffffff"  foreColor="#000000"  heatMapStatParameter="FL1-H"  type="Pseudocolor"  fast="1" >
                   <Axis dimension="x"  name="FL3-H"  label=""  auto="auto" />
                   <Axis dimension="y"  name="FL1-H"  label=""  auto="auto" />
                   <GraphSettings level="5%"  smoothingHighResolution="1"  contourHighResolution="1"  histogramSmoothingCount="0"  graphResolution="256"  showOutliers="0"  drawLargeDots="0"  dotsToDraw="8000"  tint="le.chartfill.tinted.40"  lineWeight="le.lineweight.normal"  lineStyle="le.linestyle.solid" />
                   <GraphEnvironment showGrid="0"  showAxes="tnlTNL"  showGates="1"  showFreqOnPlots="1"  showGateNameOnPlots="1"  showMedians="0"  showUncomped="0"  addEventParam="0"  lastYAxisName="" >
                     <TextTraits font="SansSerif"  size="11"  name="Labels"  style="plain"  color="#000000"  background="#00ffffff"  just="left" />
                     <TextTraits font="SansSerif"  size="11"  name="LayoutGates"  style="plain"  color="#000000"  background="#00ffffff"  just="left" />
                     <TextTraits font="SansSerif"  size="9"  name="Numbers"  style="plain"  color="#000000"  background="#00ffffff"  just="left" />
                     <TextTraits font="SansSerif"  size="9"  name="Legend"  style="plain"  color="#000000"  background="#00ffffff"  just="left" />
                     <WindowPosition x="1417"  y="25"  width="390"  height="582"  displayed="0"  panelState="---" />
                   </GraphEnvironment>
                 </Graph>
                 <Gate gating:id="ID130024885"  gating:parent_id="ID794797021" >
                   <gating:PolygonGate eventsInside="1"  annoOffsetX="36"  annoOffsetY="57"  tint="#000000"  isTinted="0"  lineWeight="Normal"  userDefined="1"  quadId="-1"  gateResolution="256" >
                     <gating:dimension>
                       <data-type:fcs-dimension data-type:name="FL3-W" />
                     </gating:dimension>
                     <gating:dimension>
                       <data-type:fcs-dimension data-type:name="FL3-A" />
                     </gating:dimension>
                     <gating:vertex>
                       <gating:coordinate data-type:value="84.6614173228" />
                       <gating:coordinate data-type:value="480.9068825911" />
                     </gating:vertex>
                     <gating:vertex>
                       <gating:coordinate data-type:value="56.4409448819" />
                       <gating:coordinate data-type:value="360.6801619433" />
                     </gating:vertex>
                     <gating:vertex>
                       <gating:coordinate data-type:value="36.2834645669" />
                       <gating:coordinate data-type:value="223.8704453441" />
                     </gating:vertex>
                     <gating:vertex>
                       <gating:coordinate data-type:value="28.2204724409" />
                       <gating:coordinate data-type:value="157.5384615385" />
                     </gating:vertex>
                     <gating:vertex>
                       <gating:coordinate data-type:value="32.2519685039" />
                       <gating:coordinate data-type:value="124.3724696356" />
                     </gating:vertex>
                     <gating:vertex>
                       <gating:coordinate data-type:value="88.6929133858" />
                       <gating:coordinate data-type:value="136.8097165992" />
                     </gating:vertex>
                     <gating:vertex>
                       <gating:coordinate data-type:value="124.9763779528" />
                       <gating:coordinate data-type:value="215.5789473684" />
                     </gating:vertex>
                     <gating:vertex>
                       <gating:coordinate data-type:value="145.1338582677" />
                       <gating:coordinate data-type:value="373.1174089069" />
                     </gating:vertex>
                     <gating:vertex>
                       <gating:coordinate data-type:value="141.1023622047" />
                       <gating:coordinate data-type:value="427.012145749" />
                     </gating:vertex>
                     <gating:vertex>
                       <gating:coordinate data-type:value="141.1023622047" />
                       <gating:coordinate data-type:value="480.9068825911" />
                     </gating:vertex>
                     <gating:vertex>
                       <gating:coordinate data-type:value="112.8818897638" />
                       <gating:coordinate data-type:value="489.1983805668" />
                     </gating:vertex>
                   </gating:PolygonGate>
                 </Gate>
                 <Subpopulations>
                   <Population name="G1"  annotation=""  owningGroup="All Samples"  expanded="1"  sortPriority="10"  count="3251" >
                     <Graph smoothing="0"  backColor="#ffffff"  foreColor="#000000"  heatMapStatParameter="FL1-H"  type="Pseudocolor"  fast="1" >
                       <Axis dimension="x"  name="FL3-H"  label=""  auto="auto" />
                       <Axis dimension="y"  name="FL1-H"  label=""  auto="auto" />
                       <GraphSettings level="5%"  smoothingHighResolution="1"  contourHighResolution="1"  histogramSmoothingCount="0"  graphResolution="256"  showOutliers="0"  drawLargeDots="0"  dotsToDraw="8000"  tint="le.chartfill.tinted.40"  lineWeight="le.lineweight.normal"  lineStyle="le.linestyle.solid" />
                       <GraphEnvironment showGrid="0"  showAxes="tnlTNL"  showGates="1"  showFreqOnPlots="1"  showGateNameOnPlots="1"  showMedians="0"  showUncomped="0"  addEventParam="0"  lastYAxisName="" >
                         <TextTraits font="SansSerif"  size="11"  name="Labels"  style="plain"  color="#000000"  background="#00ffffff"  just="left" />
                         <TextTraits font="SansSerif"  size="11"  name="LayoutGates"  style="plain"  color="#000000"  background="#00ffffff"  just="left" />
                         <TextTraits font="SansSerif"  size="9"  name="Numbers"  style="plain"  color="#000000"  background="#00ffffff"  just="left" />
                         <TextTraits font="SansSerif"  size="9"  name="Legend"  style="plain"  color="#000000"  background="#00ffffff"  just="left" />
                         <WindowPosition x="1417"  y="25"  width="390"  height="582"  displayed="1"  panelState="---" />
                       </GraphEnvironment>
                     </Graph>
                     <Gate gating:id="ID360605203"  gating:parent_id="ID130024885" >
                       <gating:RectangleGate eventsInside="1"  annoOffsetX="-52"  annoOffsetY="1"  tint="#000000"  isTinted="0"  lineWeight="Normal"  userDefined="1"  percentX="0"  percentY="0" >
                         <gating:dimension gating:min="173.4746615453206"  gating:max="291.87800196514263" >
                           <data-type:fcs-dimension data-type:name="FL3-H" />
                         </gating:dimension>
                         <gating:dimension gating:min="483.2930238571753"  gating:max="4855.50960777764" >
                           <data-type:fcs-dimension data-type:name="FL1-H" />
                         </gating:dimension>
                       </gating:RectangleGate>
                     </Gate>
                     <Subpopulations>
                       <Statistic name="Geometric Mean"  annotation=""  owningGroup="All Samples"  expanded="1"  sortPriority="5"  id="FL1-H"  ancestor=""  correlate=""  value="1015.268859863" />
                     </Subpopulations>
                   </Population>
                   <Population name="S"  annotation=""  owningGroup="All Samples"  expanded="1"  sortPriority="10"  count="1348" >
                     <Graph smoothing="0"  backColor="#ffffff"  foreColor="#000000"  heatMapStatParameter="FL1-H"  type="Pseudocolor"  fast="1" >
                       <Axis dimension="x"  name="FL3-H"  label=""  auto="auto" />
                       <Axis dimension="y"  name="FL1-H"  label=""  auto="auto" />
                       <GraphSettings level="5%"  smoothingHighResolution="1"  contourHighResolution="1"  histogramSmoothingCount="0"  graphResolution="256"  showOutliers="0"  drawLargeDots="0"  dotsToDraw="8000"  tint="le.chartfill.tinted.40"  lineWeight="le.lineweight.normal"  lineStyle="le.linestyle.solid" />
                       <GraphEnvironment showGrid="0"  showAxes="tnlTNL"  showGates="1"  showFreqOnPlots="1"  showGateNameOnPlots="1"  showMedians="0"  showUncomped="0"  addEventParam="0"  lastYAxisName="" >
                         <TextTraits font="SansSerif"  size="11"  name="Labels"  style="plain"  color="#000000"  background="#00ffffff"  just="left" />
                         <TextTraits font="SansSerif"  size="11"  name="LayoutGates"  style="plain"  color="#000000"  background="#00ffffff"  just="left" />
                         <TextTraits font="SansSerif"  size="9"  name="Numbers"  style="plain"  color="#000000"  background="#00ffffff"  just="left" />
                         <TextTraits font="SansSerif"  size="9"  name="Legend"  style="plain"  color="#000000"  background="#00ffffff"  just="left" />
                         <WindowPosition x="1417"  y="25"  width="390"  height="582"  displayed="1"  panelState="---" />
                       </GraphEnvironment>
                     </Graph>
                     <Gate gating:id="ID2007153540"  gating:parent_id="ID130024885" >
                       <gating:PolygonGate eventsInside="1"  annoOffsetX="56"  annoOffsetY="-10"  tint="#000000"  isTinted="0"  lineWeight="Normal"  userDefined="1"  quadId="-1"  gateResolution="256" >
                         <gating:dimension>
                           <data-type:fcs-dimension data-type:name="FL3-H" />
                         </gating:dimension>
                         <gating:dimension>
                           <data-type:fcs-dimension data-type:name="FL1-H" />
                         </gating:dimension>
                         <gating:vertex>
                           <gating:coordinate data-type:value="292.2846754999" />
                           <gating:coordinate data-type:value="3731.9251223973" />
                         </gating:vertex>
                         <gating:vertex>
                           <gating:coordinate data-type:value="371.6314531528" />
                           <gating:coordinate data-type:value="3188.0890976055" />
                         </gating:vertex>
                         <gating:vertex>
                           <gating:coordinate data-type:value="459.9227766503" />
                           <gating:coordinate data-type:value="2245.3279792196" />
                         </gating:vertex>
                         <gating:vertex>
                           <gating:coordinate data-type:value="498.2977636607" />
                           <gating:coordinate data-type:value="1069.3656104673" />
                         </gating:vertex>
                         <gating:vertex>
                           <gating:coordinate data-type:value="520.5148614035" />
                           <gating:coordinate data-type:value="581.2225475325" />
                         </gating:vertex>
                         <gating:vertex>
                           <gating:coordinate data-type:value="520.5148614035" />
                           <gating:coordinate data-type:value="494.007396035" />
                         </gating:vertex>
                         <gating:vertex>
                           <gating:coordinate data-type:value="407.4096365309" />
                           <gating:coordinate data-type:value="494.007396035" />
                         </gating:vertex>
                         <gating:vertex>
                           <gating:coordinate data-type:value="393.8485508957" />
                           <gating:coordinate data-type:value="825.2644086834" />
                         </gating:vertex>
                         <gating:vertex>
                           <gating:coordinate data-type:value="358.0703675176" />
                           <gating:coordinate data-type:value="1142.381393462" />
                         </gating:vertex>
                         <gating:vertex>
                           <gating:coordinate data-type:value="324.8889877718" />
                           <gating:coordinate data-type:value="1283.9891136639" />
                         </gating:vertex>
                         <gating:vertex>
                           <gating:coordinate data-type:value="305.5572273982" />
                           <gating:coordinate data-type:value="1317.024937349" />
                         </gating:vertex>
                         <gating:vertex>
                           <gating:coordinate data-type:value="291.9961417629" />
                           <gating:coordinate data-type:value="1378.6460480267" />
                         </gating:vertex>
                       </gating:PolygonGate>
                     </Gate>
                     <Subpopulations>
                       <Statistic name="Geometric Mean"  annotation=""  owningGroup="All Samples"  expanded="1"  sortPriority="5"  id="FL1-H"  ancestor=""  correlate=""  value="1299.12890625" />
                     </Subpopulations>
                   </Population>
                 </Subpopulations>
               </Population>
             </Subpopulations>
           </Population>
         </Subpopulations>
       </SampleNode>
     </Sample>
     <Sample>
       <DataSet uri="file:/Volumes/FlowData-16/S185106/WM_20250919_MCM2/WMC_20250919.003"  sampleID="3" />
       <Transformations>
         <transforms:linear transforms:minRange="0"  transforms:maxRange="1024"  gain="1" >
           <data-type:parameter data-type:name="FSC-H" />
         </transforms:linear>
         <transforms:linear transforms:minRange="0"  transforms:maxRange="1024"  gain="1" >
           <data-type:parameter data-type:name="SSC-H" />
         </transforms:linear>
         <transforms:log transforms:offset="31.6227766017"  transforms:decades="2.5" >
           <data-type:parameter data-type:name="FL1-H" />
         </transforms:log>
         <transforms:log transforms:offset="1"  transforms:decades="4" >
           <data-type:parameter data-type:name="FL2-H" />
         </transforms:log>
         <transforms:linear transforms:minRange="0"  transforms:maxRange="699.4057782938"  gain="1" >
           <data-type:parameter data-type:name="FL3-H" />
         </transforms:linear>
         <transforms:linear transforms:minRange="0"  transforms:maxRange="1024"  gain="1" >
           <data-type:parameter data-type:name="FL3-A" />
         </transforms:linear>
         <transforms:linear transforms:minRange="0"  transforms:maxRange="1024"  gain="1" >
           <data-type:parameter data-type:name="FL3-W" />
         </transforms:linear>
       </Transformations>
       <Keywords>
         <Keyword name="FJ_FCS_VERSION"  value="2" />
         <Keyword name="$BYTEORD"  value="4,3,2,1" />
         <Keyword name="$DATATYPE"  value="I" />
         <Keyword name="$NEXTDATA"  value="0" />
         <Keyword name="$SYS"  value="Macintosh System Software 10.6.4" />
         <Keyword name="CREATOR"  value="CellQuest Pro  6.0" />
         <Keyword name="LOGIN NAME"  value="Angela Mobley" />
         <Keyword name="WORKSTATION"  value="CALIBUR01" />
         <Keyword name="$TOT"  value="14706" />
         <Keyword name="$MODE"  value="L" />
         <Keyword name="$PAR"  value="7" />
         <Keyword name="$P1N"  value="FSC-H" />
         <Keyword name="$P1R"  value="1024" />
         <Keyword name="$P1B"  value="16" />
         <Keyword name="$P1E"  value="0,0" />
         <Keyword name="$P2N"  value="SSC-H" />
         <Keyword name="$P2R"  value="1024" />
         <Keyword name="$P2B"  value="16" />
         <Keyword name="$P2E"  value="0,0" />
         <Keyword name="$P3N"  value="FL1-H" />
         <Keyword name="$P3R"  value="1024" />
         <Keyword name="$P3B"  value="16" />
         <Keyword name="$P3E"  value="4,0" />
         <Keyword name="$P4N"  value="FL2-H" />
         <Keyword name="$P4R"  value="1024" />
         <Keyword name="$P4B"  value="16" />
         <Keyword name="$P4E"  value="4,0" />
         <Keyword name="$P5N"  value="FL3-H" />
         <Keyword name="$P5R"  value="1024" />
         <Keyword name="$P5B"  value="16" />
         <Keyword name="$P5E"  value="0,0" />
         <Keyword name="$P6N"  value="FL3-A" />
         <Keyword name="$P6R"  value="1024" />
         <Keyword name="$P6B"  value="16" />
         <Keyword name="$P6E"  value="0,0" />
         <Keyword name="$P7N"  value="FL3-W" />
         <Keyword name="$P7R"  value="1024" />
         <Keyword name="$P7B"  value="16" />
         <Keyword name="$P7E"  value="0,0" />
         <Keyword name="$P1S"  value="FSC-Height" />
         <Keyword name="$P2S"  value="SSC-Height" />
         <Keyword name="$P3S"  value="FL1-Height" />
         <Keyword name="$P4S"  value="FL2-Height" />
         <Keyword name="$P5S"  value="FL3-Height" />
         <Keyword name="$P6S"  value="FL3-Area" />
         <Keyword name="$P7S"  value="FL3-Width" />
         <Keyword name="SAMPLE ID"  value="3" />
         <Keyword name="PANEL NAME"  value="Untitled Acquisition Tube List" />
         <Keyword name="TUBE NAME"  value="Untitled" />
         <Keyword name="START BATCH"  value="TRUE" />
         <Keyword name="END BATCH"  value="TRUE" />
         <Keyword name="$OP"  value="Angela Mobley" />
         <Keyword name="$CYT"  value="FACSCalibur" />
         <Keyword name="CYTNUM"  value="E97500186" />
         <Keyword name="$BTIM"  value="11:24:55" />
         <Keyword name="$ETIM"  value="11:26:21" />
         <Keyword name="BD$AcqLibVersion"  value="6.0" />
         <Keyword name="BD$NPAR"  value="7" />
         <Keyword name="BD$P1N"  value="FSC-H" />
         <Keyword name="BD$P2N"  value="SSC-H" />
         <Keyword name="BD$P3N"  value="FL1-H" />
         <Keyword name="BD$P4N"  value="FL2-H" />
         <Keyword name="BD$P5N"  value="FL3-H" />
         <Keyword name="BD$P6N"  value="FL3-A" />
         <Keyword name="BD$P7N"  value="FL3-W" />
         <Keyword name="BD$WORD0"  value="255" />
         <Keyword name="BD$WORD1"  value="421" />
         <Keyword name="BD$WORD2"  value="624" />
         <Keyword name="BD$WORD3"  value="151" />
         <Keyword name="BD$WORD4"  value="649" />
         <Keyword name="BD$WORD5"  value="404" />
         <Keyword name="BD$WORD6"  value="404" />
         <Keyword name="BD$WORD7"  value="404" />
         <Keyword name="BD$WORD8"  value="404" />
         <Keyword name="BD$WORD9"  value="404" />
         <Keyword name="BD$WORD10"  value="299" />
         <Keyword name="BD$WORD11"  value="269" />
         <Keyword name="BD$WORD12"  value="528" />
         <Keyword name="BD$WORD13"  value="0" />
         <Keyword name="BD$WORD14"  value="427" />
         <Keyword name="BD$WORD15"  value="613" />
         <Keyword name="BD$WORD16"  value="150" />
         <Keyword name="BD$WORD17"  value="665" />
         <Keyword name="BD$WORD18"  value="100" />
         <Keyword name="BD$WORD19"  value="144" />
         <Keyword name="BD$WORD20"  value="100" />
         <Keyword name="BD$WORD21"  value="100" />
         <Keyword name="BD$WORD22"  value="247" />
         <Keyword name="BD$WORD23"  value="1" />
         <Keyword name="BD$WORD24"  value="1" />
         <Keyword name="BD$WORD25"  value="0" />
         <Keyword name="BD$WORD26"  value="0" />
         <Keyword name="BD$WORD27"  value="1" />
         <Keyword name="BD$WORD28"  value="136" />
         <Keyword name="BD$WORD29"  value="52" />
         <Keyword name="BD$WORD30"  value="52" />
         <Keyword name="BD$WORD31"  value="52" />
         <Keyword name="BD$WORD32"  value="52" />
         <Keyword name="BD$WORD33"  value="52" />
         <Keyword name="BD$WORD34"  value="0" />
         <Keyword name="BD$WORD35"  value="0" />
         <Keyword name="BD$WORD36"  value="0" />
         <Keyword name="BD$WORD37"  value="0" />
         <Keyword name="BD$WORD38"  value="280" />
         <Keyword name="BD$WORD39"  value="3" />
         <Keyword name="BD$WORD40"  value="4" />
         <Keyword name="BD$WORD41"  value="100" />
         <Keyword name="BD$WORD42"  value="100" />
         <Keyword name="BD$WORD43"  value="0" />
         <Keyword name="BD$WORD44"  value="1023" />
         <Keyword name="BD$WORD45"  value="1023" />
         <Keyword name="BD$WORD46"  value="1023" />
         <Keyword name="BD$WORD47"  value="52" />
         <Keyword name="BD$WORD48"  value="668" />
         <Keyword name="BD$WORD49"  value="75" />
         <Keyword name="BD$WORD50"  value="0" />
         <Keyword name="BD$WORD51"  value="52" />
         <Keyword name="BD$WORD52"  value="0" />
         <Keyword name="BD$WORD53"  value="0" />
         <Keyword name="BD$WORD54"  value="0" />
         <Keyword name="BD$WORD55"  value="0" />
         <Keyword name="BD$WORD56"  value="625" />
         <Keyword name="BD$WORD57"  value="607" />
         <Keyword name="BD$WORD58"  value="895" />
         <Keyword name="BD$WORD59"  value="0" />
         <Keyword name="BD$WORD60"  value="0" />
         <Keyword name="BD$WORD61"  value="0" />
         <Keyword name="BD$WORD62"  value="0" />
         <Keyword name="BD$WORD63"  value="0" />
         <Keyword name="BD$LASERMODE"  value="1" />
         <Keyword name="CalibFile"  value="FALSE" />
         <Keyword name="P7THRESVOL"  value="52" />
         <Keyword name="$FIL"  value="WMC_20250919.003" />
         <Keyword name="FILE GUID"  value="78D3B349-803E-4EBB-854E-32B6FF8B4168" />
         <Keyword name="$DATE"  value="19-Sep-25" />
         <Keyword name="FILENAME"  value="" />
       </Keywords>
       <SampleNode name="3"  annotation=""  owningGroup=""  expanded="1"  sortPriority="10"  count="14706"  sampleID="3" >
         <Graph smoothing="0"  backColor="#ffffff"  foreColor="#000000"  type="Pseudocolor"  fast="1" >
           <Axis dimension="x"  name="FSC-H"  label=""  auto="auto" />
           <Axis dimension="y"  name="SSC-H"  label=""  auto="auto" />
           <GraphSettings level="5%"  smoothingHighResolution="1"  contourHighResolution="1"  histogramSmoothingCount="0"  graphResolution="256"  showOutliers="0"  drawLargeDots="0"  dotsToDraw="8000"  tint="le.chartfill.tinted.40"  lineWeight="le.lineweight.normal"  lineStyle="le.linestyle.solid" />
           <GraphEnvironment showGrid="0"  showAxes="tnlTNL"  showGates="1"  showFreqOnPlots="1"  showGateNameOnPlots="1"  showMedians="0"  showUncomped="0"  addEventParam="0"  lastYAxisName="" >
             <TextTraits font="SansSerif"  size="11"  name="Labels"  style="plain"  color="#000000"  background="#00ffffff"  just="left" />
             <TextTraits font="SansSerif"  size="11"  name="LayoutGates"  style="plain"  color="#000000"  background="#00ffffff"  just="left" />
             <TextTraits font="SansSerif"  size="9"  name="Numbers"  style="plain"  color="#000000"  background="#00ffffff"  just="left" />
             <TextTraits font="SansSerif"  size="9"  name="Legend"  style="plain"  color="#000000"  background="#00ffffff"  just="left" />
           </GraphEnvironment>
         </Graph>
         <Subpopulations>
           <Population name="Singlets"  annotation=""  owningGroup="All Samples"  expanded="1"  sortPriority="10"  count="7645" >
             <Graph smoothing="0"  backColor="#ffffff"  foreColor="#000000"  heatMapStatParameter="FL1-H"  type="Pseudocolor"  fast="1" >
               <Axis dimension="x"  name="FL3-W"  label=""  auto="auto" />
               <Axis dimension="y"  name="FL3-A"  label=""  auto="auto" />
               <GraphSettings level="5%"  smoothingHighResolution="1"  contourHighResolution="1"  histogramSmoothingCount="0"  graphResolution="256"  showOutliers="0"  drawLargeDots="0"  dotsToDraw="8000"  tint="le.chartfill.tinted.40"  lineWeight="le.lineweight.normal"  lineStyle="le.linestyle.solid" />
               <GraphEnvironment showGrid="0"  showAxes="tnlTNL"  showGates="1"  showFreqOnPlots="1"  showGateNameOnPlots="1"  showMedians="0"  showUncomped="0"  addEventParam="0"  lastYAxisName="" >
                 <TextTraits font="SansSerif"  size="11"  name="Labels"  style="plain"  color="#000000"  background="#00ffffff"  just="left" />
                 <TextTraits font="SansSerif"  size="11"  name="LayoutGates"  style="plain"  color="#000000"  background="#00ffffff"  just="left" />
                 <TextTraits font="SansSerif"  size="9"  name="Numbers"  style="plain"  color="#000000"  background="#00ffffff"  just="left" />
                 <TextTraits font="SansSerif"  size="9"  name="Legend"  style="plain"  color="#000000"  background="#00ffffff"  just="left" />
                 <WindowPosition x="1019"  y="25"  width="390"  height="582"  displayed="1"  panelState="---" />
               </GraphEnvironment>
             </Graph>
             <Gate gating:id="ID1957351876" >
               <gating:PolygonGate eventsInside="1"  annoOffsetX="71"  annoOffsetY="31"  tint="#000000"  isTinted="0"  lineWeight="Normal"  userDefined="1"  quadId="-1"  gateResolution="256" >
                 <gating:dimension>
                   <data-type:fcs-dimension data-type:name="FSC-H" />
                 </gating:dimension>
                 <gating:dimension>
                   <data-type:fcs-dimension data-type:name="SSC-H" />
                 </gating:dimension>
                 <gating:vertex>
                   <gating:coordinate data-type:value="427.3385826772" />
                   <gating:coordinate data-type:value="368.971659919" />
                 </gating:vertex>
                 <gating:vertex>
                   <gating:coordinate data-type:value="322.5196850394" />
                   <gating:coordinate data-type:value="339.951417004" />
                 </gating:vertex>
                 <gating:vertex>
                   <gating:coordinate data-type:value="253.9842519685" />
                   <gating:coordinate data-type:value="228.016194332" />
                 </gating:vertex>
                 <gating:vertex>
                   <gating:coordinate data-type:value="229.7952755906" />
                   <gating:coordinate data-type:value="161.6842105263" />
                 </gating:vertex>
                 <gating:vertex>
                   <gating:coordinate data-type:value="229.7952755906" />
                   <gating:coordinate data-type:value="66.3319838057" />
                 </gating:vertex>
                 <gating:vertex>
                   <gating:coordinate data-type:value="253.9842519685" />
                   <gating:coordinate data-type:value="41.4574898785" />
                 </gating:vertex>
                 <gating:vertex>
                   <gating:coordinate data-type:value="395.0866141732" />
                   <gating:coordinate data-type:value="41.4574898785" />
                 </gating:vertex>
                 <gating:vertex>
                   <gating:coordinate data-type:value="576.5039370079" />
                   <gating:coordinate data-type:value="103.6437246964" />
                 </gating:vertex>
                 <gating:vertex>
                   <gating:coordinate data-type:value="697.4488188976" />
                   <gating:coordinate data-type:value="203.1417004049" />
                 </gating:vertex>
                 <gating:vertex>
                   <gating:coordinate data-type:value="717.6062992126" />
                   <gating:coordinate data-type:value="290.2024291498" />
                 </gating:vertex>
                 <gating:vertex>
                   <gating:coordinate data-type:value="612.7874015748" />
                   <gating:coordinate data-type:value="393.8461538462" />
                 </gating:vertex>
                 <gating:vertex>
                   <gating:coordinate data-type:value="512" />
                   <gating:coordinate data-type:value="393.8461538462" />
                 </gating:vertex>
                 <gating:vertex>
                   <gating:coordinate data-type:value="451.5275590551" />
                   <gating:coordinate data-type:value="381.4089068826" />
                 </gating:vertex>
               </gating:PolygonGate>
             </Gate>
             <Subpopulations>
               <Population name="Single Cells"  annotation=""  owningGroup="All Samples"  expanded="1"  sortPriority="10"  count="6336" >
                 <Graph smoothing="0"  backColor="#ffffff"  foreColor="#000000"  heatMapStatParameter="FL1-H"  type="Pseudocolor"  fast="1" >
                   <Axis dimension="x"  name="FL3-H"  label=""  auto="auto" />
                   <Axis dimension="y"  name="FL1-H"  label=""  auto="auto" />
                   <GraphSettings level="5%"  smoothingHighResolution="1"  contourHighResolution="1"  histogramSmoothingCount="0"  graphResolution="256"  showOutliers="0"  drawLargeDots="0"  dotsToDraw="8000"  tint="le.chartfill.tinted.40"  lineWeight="le.lineweight.normal"  lineStyle="le.linestyle.solid" />
                   <GraphEnvironment showGrid="0"  showAxes="tnlTNL"  showGates="1"  showFreqOnPlots="1"  showGateNameOnPlots="1"  showMedians="0"  showUncomped="0"  addEventParam="0"  lastYAxisName="" >
                     <TextTraits font="SansSerif"  size="11"  name="Labels"  style="plain"  color="#000000"  background="#00ffffff"  just="left" />
                     <TextTraits font="SansSerif"  size="11"  name="LayoutGates"  style="plain"  color="#000000"  background="#00ffffff"  just="left" />
                     <TextTraits font="SansSerif"  size="9"  name="Numbers"  style="plain"  color="#000000"  background="#00ffffff"  just="left" />
                     <TextTraits font="SansSerif"  size="9"  name="Legend"  style="plain"  color="#000000"  background="#00ffffff"  just="left" />
                     <WindowPosition x="1417"  y="25"  width="390"  height="582"  displayed="0"  panelState="---" />
                   </GraphEnvironment>
                 </Graph>
                 <Gate gating:id="ID422619835"  gating:parent_id="ID1957351876" >
                   <gating:PolygonGate eventsInside="1"  annoOffsetX="36"  annoOffsetY="57"  tint="#000000"  isTinted="0"  lineWeight="Normal"  userDefined="1"  quadId="-1"  gateResolution="256" >
                     <gating:dimension>
                       <data-type:fcs-dimension data-type:name="FL3-W" />
                     </gating:dimension>
                     <gating:dimension>
                       <data-type:fcs-dimension data-type:name="FL3-A" />
                     </gating:dimension>
                     <gating:vertex>
                       <gating:coordinate data-type:value="84.6614173228" />
                       <gating:coordinate data-type:value="480.9068825911" />
                     </gating:vertex>
                     <gating:vertex>
                       <gating:coordinate data-type:value="56.4409448819" />
                       <gating:coordinate data-type:value="360.6801619433" />
                     </gating:vertex>
                     <gating:vertex>
                       <gating:coordinate data-type:value="36.2834645669" />
                       <gating:coordinate data-type:value="223.8704453441" />
                     </gating:vertex>
                     <gating:vertex>
                       <gating:coordinate data-type:value="28.2204724409" />
                       <gating:coordinate data-type:value="157.5384615385" />
                     </gating:vertex>
                     <gating:vertex>
                       <gating:coordinate data-type:value="32.2519685039" />
                       <gating:coordinate data-type:value="124.3724696356" />
                     </gating:vertex>
                     <gating:vertex>
                       <gating:coordinate data-type:value="88.6929133858" />
                       <gating:coordinate data-type:value="136.8097165992" />
                     </gating:vertex>
                     <gating:vertex>
                       <gating:coordinate data-type:value="124.9763779528" />
                       <gating:coordinate data-type:value="215.5789473684" />
                     </gating:vertex>
                     <gating:vertex>
                       <gating:coordinate data-type:value="145.1338582677" />
                       <gating:coordinate data-type:value="373.1174089069" />
                     </gating:vertex>
                     <gating:vertex>
                       <gating:coordinate data-type:value="141.1023622047" />
                       <gating:coordinate data-type:value="427.012145749" />
                     </gating:vertex>
                     <gating:vertex>
                       <gating:coordinate data-type:value="141.1023622047" />
                       <gating:coordinate data-type:value="480.9068825911" />
                     </gating:vertex>
                     <gating:vertex>
                       <gating:coordinate data-type:value="112.8818897638" />
                       <gating:coordinate data-type:value="489.1983805668" />
                     </gating:vertex>
                   </gating:PolygonGate>
                 </Gate>
                 <Subpopulations>
                   <Population name="G1"  annotation=""  owningGroup=""  expanded="1"  sortPriority="10"  count="3579" >
                     <Graph smoothing="0"  backColor="#ffffff"  foreColor="#000000"  heatMapStatParameter="FL1-H"  type="Pseudocolor"  fast="1" >
                       <Axis dimension="x"  name="FL3-H"  label=""  auto="auto" />
                       <Axis dimension="y"  name="FL1-H"  label=""  auto="auto" />
                       <GraphSettings level="5%"  smoothingHighResolution="1"  contourHighResolution="1"  histogramSmoothingCount="0"  graphResolution="256"  showOutliers="0"  drawLargeDots="0"  dotsToDraw="8000"  tint="le.chartfill.tinted.40"  lineWeight="le.lineweight.normal"  lineStyle="le.linestyle.solid" />
                       <GraphEnvironment showGrid="0"  showAxes="tnlTNL"  showGates="1"  showFreqOnPlots="1"  showGateNameOnPlots="1"  showMedians="0"  showUncomped="0"  addEventParam="0"  lastYAxisName="" >
                         <TextTraits font="SansSerif"  size="11"  name="Labels"  style="plain"  color="#000000"  background="#00ffffff"  just="left" />
                         <TextTraits font="SansSerif"  size="11"  name="LayoutGates"  style="plain"  color="#000000"  background="#00ffffff"  just="left" />
                         <TextTraits font="SansSerif"  size="9"  name="Numbers"  style="plain"  color="#000000"  background="#00ffffff"  just="left" />
                         <TextTraits font="SansSerif"  size="9"  name="Legend"  style="plain"  color="#000000"  background="#00ffffff"  just="left" />
                         <WindowPosition x="1417"  y="25"  width="390"  height="582"  displayed="1"  panelState="---" />
                       </GraphEnvironment>
                     </Graph>
                     <Gate gating:id="ID22818446"  gating:parent_id="ID422619835" >
                       <gating:RectangleGate eventsInside="1"  annoOffsetX="-52"  annoOffsetY="1"  tint="#000000"  isTinted="0"  lineWeight="Normal"  userDefined="1"  percentX="0"  percentY="0" >
                         <gating:dimension gating:min="199.37681221164937"  gating:max="317.9641780857273" >
                           <data-type:fcs-dimension data-type:name="FL3-H" />
                         </gating:dimension>
                         <gating:dimension gating:min="484.0690608239686"  gating:max="4860.40602725618" >
                           <data-type:fcs-dimension data-type:name="FL1-H" />
                         </gating:dimension>
                       </gating:RectangleGate>
                     </Gate>
                     <Subpopulations>
                       <Statistic name="Geometric Mean"  annotation=""  owningGroup="All Samples"  expanded="1"  sortPriority="5"  id="FL1-H"  ancestor=""  correlate=""  value="1341.119995117" />
                     </Subpopulations>
                   </Population>
                   <Population name="S"  annotation=""  owningGroup=""  expanded="1"  sortPriority="10"  count="1243" >
                     <Graph smoothing="0"  backColor="#ffffff"  foreColor="#000000"  heatMapStatParameter="FL1-H"  type="Pseudocolor"  fast="1" >
                       <Axis dimension="x"  name="FL3-H"  label=""  auto="auto" />
                       <Axis dimension="y"  name="FL1-H"  label=""  auto="auto" />
                       <GraphSettings level="5%"  smoothingHighResolution="1"  contourHighResolution="1"  histogramSmoothingCount="0"  graphResolution="256"  showOutliers="0"  drawLargeDots="0"  dotsToDraw="8000"  tint="le.chartfill.tinted.40"  lineWeight="le.lineweight.normal"  lineStyle="le.linestyle.solid" />
                       <GraphEnvironment showGrid="0"  showAxes="tnlTNL"  showGates="1"  showFreqOnPlots="1"  showGateNameOnPlots="1"  showMedians="0"  showUncomped="0"  addEventParam="0"  lastYAxisName="" >
                         <TextTraits font="SansSerif"  size="11"  name="Labels"  style="plain"  color="#000000"  background="#00ffffff"  just="left" />
                         <TextTraits font="SansSerif"  size="11"  name="LayoutGates"  style="plain"  color="#000000"  background="#00ffffff"  just="left" />
                         <TextTraits font="SansSerif"  size="9"  name="Numbers"  style="plain"  color="#000000"  background="#00ffffff"  just="left" />
                         <TextTraits font="SansSerif"  size="9"  name="Legend"  style="plain"  color="#000000"  background="#00ffffff"  just="left" />
                         <WindowPosition x="1417"  y="25"  width="390"  height="582"  displayed="1"  panelState="---" />
                       </GraphEnvironment>
                     </Graph>
                     <Gate gating:id="ID966521309"  gating:parent_id="ID422619835" >
                       <gating:PolygonGate eventsInside="1"  annoOffsetX="56"  annoOffsetY="-10"  tint="#000000"  isTinted="0"  lineWeight="Normal"  userDefined="1"  quadId="-1"  gateResolution="256" >
                         <gating:dimension>
                           <data-type:fcs-dimension data-type:name="FL3-H" />
                         </gating:dimension>
                         <gating:dimension>
                           <data-type:fcs-dimension data-type:name="FL1-H" />
                         </gating:dimension>
                         <gating:vertex>
                           <gating:coordinate data-type:value="318.2527118226" />
                           <gating:coordinate data-type:value="3731.9251223973" />
                         </gating:vertex>
                         <gating:vertex>
                           <gating:coordinate data-type:value="397.5994894756" />
                           <gating:coordinate data-type:value="3188.0890976055" />
                         </gating:vertex>
                         <gating:vertex>
                           <gating:coordinate data-type:value="485.8908129731" />
                           <gating:coordinate data-type:value="2245.3279792196" />
                         </gating:vertex>
                         <gating:vertex>
                           <gating:coordinate data-type:value="524.2657999835" />
                           <gating:coordinate data-type:value="1069.3656104673" />
                         </gating:vertex>
                         <gating:vertex>
                           <gating:coordinate data-type:value="546.4828977263" />
                           <gating:coordinate data-type:value="581.2225475325" />
                         </gating:vertex>
                         <gating:vertex>
                           <gating:coordinate data-type:value="546.4828977263" />
                           <gating:coordinate data-type:value="494.007396035" />
                         </gating:vertex>
                         <gating:vertex>
                           <gating:coordinate data-type:value="433.3776728537" />
                           <gating:coordinate data-type:value="494.007396035" />
                         </gating:vertex>
                         <gating:vertex>
                           <gating:coordinate data-type:value="419.8165872185" />
                           <gating:coordinate data-type:value="825.2644086834" />
                         </gating:vertex>
                         <gating:vertex>
                           <gating:coordinate data-type:value="384.0384038404" />
                           <gating:coordinate data-type:value="1142.381393462" />
                         </gating:vertex>
                         <gating:vertex>
                           <gating:coordinate data-type:value="350.8570240946" />
                           <gating:coordinate data-type:value="1283.9891136639" />
                         </gating:vertex>
                         <gating:vertex>
                           <gating:coordinate data-type:value="331.525263721" />
                           <gating:coordinate data-type:value="1317.024937349" />
                         </gating:vertex>
                         <gating:vertex>
                           <gating:coordinate data-type:value="317.9641780857" />
                           <gating:coordinate data-type:value="1378.6460480267" />
                         </gating:vertex>
                       </gating:PolygonGate>
                     </Gate>
                     <Subpopulations>
                       <Statistic name="Geometric Mean"  annotation=""  owningGroup="All Samples"  expanded="1"  sortPriority="5"  id="FL1-H"  ancestor=""  correlate=""  value="1482.9609375" />
                     </Subpopulations>
                   </Population>
                 </Subpopulations>
               </Population>
             </Subpopulations>
           </Population>
         </Subpopulations>
       </SampleNode>
     </Sample>
     <Sample>
       <DataSet uri="file:/Volumes/FlowData-16/S185106/WM_20250919_MCM2/WMC_20250919.004"  sampleID="4" />
       <Transformations>
         <transforms:linear transforms:minRange="0"  transforms:maxRange="1024"  gain="1" >
           <data-type:parameter data-type:name="FSC-H" />
         </transforms:linear>
         <transforms:linear transforms:minRange="0"  transforms:maxRange="1024"  gain="1" >
           <data-type:parameter data-type:name="SSC-H" />
         </transforms:linear>
         <transforms:log transforms:offset="31.6227766017"  transforms:decades="2.5" >
           <data-type:parameter data-type:name="FL1-H" />
         </transforms:log>
         <transforms:log transforms:offset="1"  transforms:decades="4" >
           <data-type:parameter data-type:name="FL2-H" />
         </transforms:log>
         <transforms:linear transforms:minRange="0"  transforms:maxRange="699.4057782938"  gain="1" >
           <data-type:parameter data-type:name="FL3-H" />
         </transforms:linear>
         <transforms:linear transforms:minRange="0"  transforms:maxRange="1024"  gain="1" >
           <data-type:parameter data-type:name="FL3-A" />
         </transforms:linear>
         <transforms:linear transforms:minRange="0"  transforms:maxRange="1024"  gain="1" >
           <data-type:parameter data-type:name="FL3-W" />
         </transforms:linear>
       </Transformations>
       <Keywords>
         <Keyword name="FJ_FCS_VERSION"  value="2" />
         <Keyword name="$BYTEORD"  value="4,3,2,1" />
         <Keyword name="$DATATYPE"  value="I" />
         <Keyword name="$NEXTDATA"  value="0" />
         <Keyword name="$SYS"  value="Macintosh System Software 10.6.4" />
         <Keyword name="CREATOR"  value="CellQuest Pro  6.0" />
         <Keyword name="LOGIN NAME"  value="Angela Mobley" />
         <Keyword name="WORKSTATION"  value="CALIBUR01" />
         <Keyword name="$TOT"  value="15037" />
         <Keyword name="$MODE"  value="L" />
         <Keyword name="$PAR"  value="7" />
         <Keyword name="$P1N"  value="FSC-H" />
         <Keyword name="$P1R"  value="1024" />
         <Keyword name="$P1B"  value="16" />
         <Keyword name="$P1E"  value="0,0" />
         <Keyword name="$P2N"  value="SSC-H" />
         <Keyword name="$P2R"  value="1024" />
         <Keyword name="$P2B"  value="16" />
         <Keyword name="$P2E"  value="0,0" />
         <Keyword name="$P3N"  value="FL1-H" />
         <Keyword name="$P3R"  value="1024" />
         <Keyword name="$P3B"  value="16" />
         <Keyword name="$P3E"  value="4,0" />
         <Keyword name="$P4N"  value="FL2-H" />
         <Keyword name="$P4R"  value="1024" />
         <Keyword name="$P4B"  value="16" />
         <Keyword name="$P4E"  value="4,0" />
         <Keyword name="$P5N"  value="FL3-H" />
         <Keyword name="$P5R"  value="1024" />
         <Keyword name="$P5B"  value="16" />
         <Keyword name="$P5E"  value="0,0" />
         <Keyword name="$P6N"  value="FL3-A" />
         <Keyword name="$P6R"  value="1024" />
         <Keyword name="$P6B"  value="16" />
         <Keyword name="$P6E"  value="0,0" />
         <Keyword name="$P7N"  value="FL3-W" />
         <Keyword name="$P7R"  value="1024" />
         <Keyword name="$P7B"  value="16" />
         <Keyword name="$P7E"  value="0,0" />
         <Keyword name="$P1S"  value="FSC-Height" />
         <Keyword name="$P2S"  value="SSC-Height" />
         <Keyword name="$P3S"  value="FL1-Height" />
         <Keyword name="$P4S"  value="FL2-Height" />
         <Keyword name="$P5S"  value="FL3-Height" />
         <Keyword name="$P6S"  value="FL3-Area" />
         <Keyword name="$P7S"  value="FL3-Width" />
         <Keyword name="SAMPLE ID"  value="4" />
         <Keyword name="PANEL NAME"  value="Untitled Acquisition Tube List" />
         <Keyword name="TUBE NAME"  value="Untitled" />
         <Keyword name="START BATCH"  value="TRUE" />
         <Keyword name="END BATCH"  value="TRUE" />
         <Keyword name="$OP"  value="Angela Mobley" />
         <Keyword name="$CYT"  value="FACSCalibur" />
         <Keyword name="CYTNUM"  value="E97500186" />
         <Keyword name="$BTIM"  value="11:26:33" />
         <Keyword name="$ETIM"  value="11:28:05" />
         <Keyword name="BD$AcqLibVersion"  value="6.0" />
         <Keyword name="BD$NPAR"  value="7" />
         <Keyword name="BD$P1N"  value="FSC-H" />
         <Keyword name="BD$P2N"  value="SSC-H" />
         <Keyword name="BD$P3N"  value="FL1-H" />
         <Keyword name="BD$P4N"  value="FL2-H" />
         <Keyword name="BD$P5N"  value="FL3-H" />
         <Keyword name="BD$P6N"  value="FL3-A" />
         <Keyword name="BD$P7N"  value="FL3-W" />
         <Keyword name="BD$WORD0"  value="255" />
         <Keyword name="BD$WORD1"  value="430" />
         <Keyword name="BD$WORD2"  value="624" />
         <Keyword name="BD$WORD3"  value="144" />
         <Keyword name="BD$WORD4"  value="651" />
         <Keyword name="BD$WORD5"  value="404" />
         <Keyword name="BD$WORD6"  value="404" />
         <Keyword name="BD$WORD7"  value="404" />
         <Keyword name="BD$WORD8"  value="404" />
         <Keyword name="BD$WORD9"  value="404" />
         <Keyword name="BD$WORD10"  value="299" />
         <Keyword name="BD$WORD11"  value="270" />
         <Keyword name="BD$WORD12"  value="538" />
         <Keyword name="BD$WORD13"  value="0" />
         <Keyword name="BD$WORD14"  value="427" />
         <Keyword name="BD$WORD15"  value="613" />
         <Keyword name="BD$WORD16"  value="150" />
         <Keyword name="BD$WORD17"  value="665" />
         <Keyword name="BD$WORD18"  value="100" />
         <Keyword name="BD$WORD19"  value="144" />
         <Keyword name="BD$WORD20"  value="100" />
         <Keyword name="BD$WORD21"  value="100" />
         <Keyword name="BD$WORD22"  value="247" />
         <Keyword name="BD$WORD23"  value="1" />
         <Keyword name="BD$WORD24"  value="1" />
         <Keyword name="BD$WORD25"  value="0" />
         <Keyword name="BD$WORD26"  value="0" />
         <Keyword name="BD$WORD27"  value="1" />
         <Keyword name="BD$WORD28"  value="136" />
         <Keyword name="BD$WORD29"  value="52" />
         <Keyword name="BD$WORD30"  value="52" />
         <Keyword name="BD$WORD31"  value="52" />
         <Keyword name="BD$WORD32"  value="52" />
         <Keyword name="BD$WORD33"  value="52" />
         <Keyword name="BD$WORD34"  value="0" />
         <Keyword name="BD$WORD35"  value="0" />
         <Keyword name="BD$WORD36"  value="0" />
         <Keyword name="BD$WORD37"  value="0" />
         <Keyword name="BD$WORD38"  value="280" />
         <Keyword name="BD$WORD39"  value="3" />
         <Keyword name="BD$WORD40"  value="4" />
         <Keyword name="BD$WORD41"  value="100" />
         <Keyword name="BD$WORD42"  value="100" />
         <Keyword name="BD$WORD43"  value="0" />
         <Keyword name="BD$WORD44"  value="1023" />
         <Keyword name="BD$WORD45"  value="1023" />
         <Keyword name="BD$WORD46"  value="1023" />
         <Keyword name="BD$WORD47"  value="52" />
         <Keyword name="BD$WORD48"  value="668" />
         <Keyword name="BD$WORD49"  value="75" />
         <Keyword name="BD$WORD50"  value="0" />
         <Keyword name="BD$WORD51"  value="52" />
         <Keyword name="BD$WORD52"  value="0" />
         <Keyword name="BD$WORD53"  value="0" />
         <Keyword name="BD$WORD54"  value="0" />
         <Keyword name="BD$WORD55"  value="0" />
         <Keyword name="BD$WORD56"  value="625" />
         <Keyword name="BD$WORD57"  value="607" />
         <Keyword name="BD$WORD58"  value="895" />
         <Keyword name="BD$WORD59"  value="0" />
         <Keyword name="BD$WORD60"  value="0" />
         <Keyword name="BD$WORD61"  value="0" />
         <Keyword name="BD$WORD62"  value="0" />
         <Keyword name="BD$WORD63"  value="0" />
         <Keyword name="BD$LASERMODE"  value="1" />
         <Keyword name="CalibFile"  value="FALSE" />
         <Keyword name="P7THRESVOL"  value="52" />
         <Keyword name="$FIL"  value="WMC_20250919.004" />
         <Keyword name="FILE GUID"  value="2D5B6161-E33A-4FA4-9C99-9D7C17543C16" />
         <Keyword name="$DATE"  value="19-Sep-25" />
         <Keyword name="FILENAME"  value="" />
       </Keywords>
       <SampleNode name="4"  annotation=""  owningGroup=""  expanded="1"  sortPriority="10"  count="15037"  sampleID="4" >
         <Graph smoothing="0"  backColor="#ffffff"  foreColor="#000000"  type="Pseudocolor"  fast="1" >
           <Axis dimension="x"  name="FSC-H"  label=""  auto="auto" />
           <Axis dimension="y"  name="SSC-H"  label=""  auto="auto" />
           <GraphSettings level="5%"  smoothingHighResolution="1"  contourHighResolution="1"  histogramSmoothingCount="0"  graphResolution="256"  showOutliers="0"  drawLargeDots="0"  dotsToDraw="8000"  tint="le.chartfill.tinted.40"  lineWeight="le.lineweight.normal"  lineStyle="le.linestyle.solid" />
           <GraphEnvironment showGrid="0"  showAxes="tnlTNL"  showGates="1"  showFreqOnPlots="1"  showGateNameOnPlots="1"  showMedians="0"  showUncomped="0"  addEventParam="0"  lastYAxisName="" >
             <TextTraits font="SansSerif"  size="11"  name="Labels"  style="plain"  color="#000000"  background="#00ffffff"  just="left" />
             <TextTraits font="SansSerif"  size="11"  name="LayoutGates"  style="plain"  color="#000000"  background="#00ffffff"  just="left" />
             <TextTraits font="SansSerif"  size="9"  name="Numbers"  style="plain"  color="#000000"  background="#00ffffff"  just="left" />
             <TextTraits font="SansSerif"  size="9"  name="Legend"  style="plain"  color="#000000"  background="#00ffffff"  just="left" />
           </GraphEnvironment>
         </Graph>
         <Subpopulations>
           <Population name="Singlets"  annotation=""  owningGroup="All Samples"  expanded="1"  sortPriority="10"  count="7779" >
             <Graph smoothing="0"  backColor="#ffffff"  foreColor="#000000"  heatMapStatParameter="FL1-H"  type="Pseudocolor"  fast="1" >
               <Axis dimension="x"  name="FL3-W"  label=""  auto="auto" />
               <Axis dimension="y"  name="FL3-A"  label=""  auto="auto" />
               <GraphSettings level="5%"  smoothingHighResolution="1"  contourHighResolution="1"  histogramSmoothingCount="0"  graphResolution="256"  showOutliers="0"  drawLargeDots="0"  dotsToDraw="8000"  tint="le.chartfill.tinted.40"  lineWeight="le.lineweight.normal"  lineStyle="le.linestyle.solid" />
               <GraphEnvironment showGrid="0"  showAxes="tnlTNL"  showGates="1"  showFreqOnPlots="1"  showGateNameOnPlots="1"  showMedians="0"  showUncomped="0"  addEventParam="0"  lastYAxisName="" >
                 <TextTraits font="SansSerif"  size="11"  name="Labels"  style="plain"  color="#000000"  background="#00ffffff"  just="left" />
                 <TextTraits font="SansSerif"  size="11"  name="LayoutGates"  style="plain"  color="#000000"  background="#00ffffff"  just="left" />
                 <TextTraits font="SansSerif"  size="9"  name="Numbers"  style="plain"  color="#000000"  background="#00ffffff"  just="left" />
                 <TextTraits font="SansSerif"  size="9"  name="Legend"  style="plain"  color="#000000"  background="#00ffffff"  just="left" />
                 <WindowPosition x="1019"  y="25"  width="390"  height="582"  displayed="1"  panelState="---" />
               </GraphEnvironment>
             </Graph>
             <Gate gating:id="ID1006794813" >
               <gating:PolygonGate eventsInside="1"  annoOffsetX="71"  annoOffsetY="31"  tint="#000000"  isTinted="0"  lineWeight="Normal"  userDefined="1"  quadId="-1"  gateResolution="256" >
                 <gating:dimension>
                   <data-type:fcs-dimension data-type:name="FSC-H" />
                 </gating:dimension>
                 <gating:dimension>
                   <data-type:fcs-dimension data-type:name="SSC-H" />
                 </gating:dimension>
                 <gating:vertex>
                   <gating:coordinate data-type:value="427.3385826772" />
                   <gating:coordinate data-type:value="368.971659919" />
                 </gating:vertex>
                 <gating:vertex>
                   <gating:coordinate data-type:value="322.5196850394" />
                   <gating:coordinate data-type:value="339.951417004" />
                 </gating:vertex>
                 <gating:vertex>
                   <gating:coordinate data-type:value="253.9842519685" />
                   <gating:coordinate data-type:value="228.016194332" />
                 </gating:vertex>
                 <gating:vertex>
                   <gating:coordinate data-type:value="229.7952755906" />
                   <gating:coordinate data-type:value="161.6842105263" />
                 </gating:vertex>
                 <gating:vertex>
                   <gating:coordinate data-type:value="229.7952755906" />
                   <gating:coordinate data-type:value="66.3319838057" />
                 </gating:vertex>
                 <gating:vertex>
                   <gating:coordinate data-type:value="253.9842519685" />
                   <gating:coordinate data-type:value="41.4574898785" />
                 </gating:vertex>
                 <gating:vertex>
                   <gating:coordinate data-type:value="395.0866141732" />
                   <gating:coordinate data-type:value="41.4574898785" />
                 </gating:vertex>
                 <gating:vertex>
                   <gating:coordinate data-type:value="576.5039370079" />
                   <gating:coordinate data-type:value="103.6437246964" />
                 </gating:vertex>
                 <gating:vertex>
                   <gating:coordinate data-type:value="697.4488188976" />
                   <gating:coordinate data-type:value="203.1417004049" />
                 </gating:vertex>
                 <gating:vertex>
                   <gating:coordinate data-type:value="717.6062992126" />
                   <gating:coordinate data-type:value="290.2024291498" />
                 </gating:vertex>
                 <gating:vertex>
                   <gating:coordinate data-type:value="612.7874015748" />
                   <gating:coordinate data-type:value="393.8461538462" />
                 </gating:vertex>
                 <gating:vertex>
                   <gating:coordinate data-type:value="512" />
                   <gating:coordinate data-type:value="393.8461538462" />
                 </gating:vertex>
                 <gating:vertex>
                   <gating:coordinate data-type:value="451.5275590551" />
                   <gating:coordinate data-type:value="381.4089068826" />
                 </gating:vertex>
               </gating:PolygonGate>
             </Gate>
             <Subpopulations>
               <Population name="Single Cells"  annotation=""  owningGroup="All Samples"  expanded="1"  sortPriority="10"  count="6023" >
                 <Graph smoothing="0"  backColor="#ffffff"  foreColor="#000000"  heatMapStatParameter="FL1-H"  type="Pseudocolor"  fast="1" >
                   <Axis dimension="x"  name="FL3-H"  label=""  auto="auto" />
                   <Axis dimension="y"  name="FL1-H"  label=""  auto="auto" />
                   <GraphSettings level="5%"  smoothingHighResolution="1"  contourHighResolution="1"  histogramSmoothingCount="0"  graphResolution="256"  showOutliers="0"  drawLargeDots="0"  dotsToDraw="8000"  tint="le.chartfill.tinted.40"  lineWeight="le.lineweight.normal"  lineStyle="le.linestyle.solid" />
                   <GraphEnvironment showGrid="0"  showAxes="tnlTNL"  showGates="1"  showFreqOnPlots="1"  showGateNameOnPlots="1"  showMedians="0"  showUncomped="0"  addEventParam="0"  lastYAxisName="" >
                     <TextTraits font="SansSerif"  size="11"  name="Labels"  style="plain"  color="#000000"  background="#00ffffff"  just="left" />
                     <TextTraits font="SansSerif"  size="11"  name="LayoutGates"  style="plain"  color="#000000"  background="#00ffffff"  just="left" />
                     <TextTraits font="SansSerif"  size="9"  name="Numbers"  style="plain"  color="#000000"  background="#00ffffff"  just="left" />
                     <TextTraits font="SansSerif"  size="9"  name="Legend"  style="plain"  color="#000000"  background="#00ffffff"  just="left" />
                     <WindowPosition x="1417"  y="25"  width="390"  height="582"  displayed="1"  panelState="---" />
                   </GraphEnvironment>
                   <WindowPosition x="1417"  y="25"  width="390"  height="582" />
                 </Graph>
                 <Gate gating:id="ID1125926565"  gating:parent_id="ID1006794813" >
                   <gating:PolygonGate eventsInside="1"  annoOffsetX="36"  annoOffsetY="57"  tint="#000000"  isTinted="0"  lineWeight="Normal"  userDefined="1"  quadId="-1"  gateResolution="256" >
                     <gating:dimension>
                       <data-type:fcs-dimension data-type:name="FL3-W" />
                     </gating:dimension>
                     <gating:dimension>
                       <data-type:fcs-dimension data-type:name="FL3-A" />
                     </gating:dimension>
                     <gating:vertex>
                       <gating:coordinate data-type:value="84.6614173228" />
                       <gating:coordinate data-type:value="480.9068825911" />
                     </gating:vertex>
                     <gating:vertex>
                       <gating:coordinate data-type:value="56.4409448819" />
                       <gating:coordinate data-type:value="360.6801619433" />
                     </gating:vertex>
                     <gating:vertex>
                       <gating:coordinate data-type:value="36.2834645669" />
                       <gating:coordinate data-type:value="223.8704453441" />
                     </gating:vertex>
                     <gating:vertex>
                       <gating:coordinate data-type:value="28.2204724409" />
                       <gating:coordinate data-type:value="157.5384615385" />
                     </gating:vertex>
                     <gating:vertex>
                       <gating:coordinate data-type:value="32.2519685039" />
                       <gating:coordinate data-type:value="124.3724696356" />
                     </gating:vertex>
                     <gating:vertex>
                       <gating:coordinate data-type:value="88.6929133858" />
                       <gating:coordinate data-type:value="136.8097165992" />
                     </gating:vertex>
                     <gating:vertex>
                       <gating:coordinate data-type:value="124.9763779528" />
                       <gating:coordinate data-type:value="215.5789473684" />
                     </gating:vertex>
                     <gating:vertex>
                       <gating:coordinate data-type:value="145.1338582677" />
                       <gating:coordinate data-type:value="373.1174089069" />
                     </gating:vertex>
                     <gating:vertex>
                       <gating:coordinate data-type:value="141.1023622047" />
                       <gating:coordinate data-type:value="427.012145749" />
                     </gating:vertex>
                     <gating:vertex>
                       <gating:coordinate data-type:value="141.1023622047" />
                       <gating:coordinate data-type:value="480.9068825911" />
                     </gating:vertex>
                     <gating:vertex>
                       <gating:coordinate data-type:value="112.8818897638" />
                       <gating:coordinate data-type:value="489.1983805668" />
                     </gating:vertex>
                   </gating:PolygonGate>
                 </Gate>
                 <Subpopulations>
                   <Population name="G1"  annotation=""  owningGroup=""  expanded="1"  sortPriority="10"  count="3150" >
                     <Graph smoothing="0"  backColor="#ffffff"  foreColor="#000000"  heatMapStatParameter="FL1-H"  type="Pseudocolor"  fast="1" >
                       <Axis dimension="x"  name="FL3-H"  label=""  auto="auto" />
                       <Axis dimension="y"  name="FL1-H"  label=""  auto="auto" />
                       <GraphSettings level="5%"  smoothingHighResolution="1"  contourHighResolution="1"  histogramSmoothingCount="0"  graphResolution="256"  showOutliers="0"  drawLargeDots="0"  dotsToDraw="8000"  tint="le.chartfill.tinted.40"  lineWeight="le.lineweight.normal"  lineStyle="le.linestyle.solid" />
                       <GraphEnvironment showGrid="0"  showAxes="tnlTNL"  showGates="1"  showFreqOnPlots="1"  showGateNameOnPlots="1"  showMedians="0"  showUncomped="0"  addEventParam="0"  lastYAxisName="" >
                         <TextTraits font="SansSerif"  size="11"  name="Labels"  style="plain"  color="#000000"  background="#00ffffff"  just="left" />
                         <TextTraits font="SansSerif"  size="11"  name="LayoutGates"  style="plain"  color="#000000"  background="#00ffffff"  just="left" />
                         <TextTraits font="SansSerif"  size="9"  name="Numbers"  style="plain"  color="#000000"  background="#00ffffff"  just="left" />
                         <TextTraits font="SansSerif"  size="9"  name="Legend"  style="plain"  color="#000000"  background="#00ffffff"  just="left" />
                         <WindowPosition x="1417"  y="25"  width="390"  height="582"  displayed="0"  panelState="---" />
                       </GraphEnvironment>
                     </Graph>
                     <Gate gating:id="ID1857003225"  gating:parent_id="ID1125926565" >
                       <gating:RectangleGate eventsInside="1"  annoOffsetX="-279"  annoOffsetY="13"  tint="#000000"  isTinted="0"  lineWeight="Normal"  userDefined="1"  percentX="0"  percentY="0" >
                         <gating:dimension gating:min="134.45672140467238"  gating:max="205.43602068696723" >
                           <data-type:fcs-dimension data-type:name="FL3-H" />
                         </gating:dimension>
                         <gating:dimension gating:min="481.6158757442567"  gating:max="4786.884588033713" >
                           <data-type:fcs-dimension data-type:name="FL1-H" />
                         </gating:dimension>
                       </gating:RectangleGate>
                     </Gate>
                     <Subpopulations>
                       <Statistic name="Geometric Mean"  annotation=""  owningGroup="All Samples"  expanded="1"  sortPriority="5"  id="FL1-H"  ancestor=""  correlate=""  value="1403.82043457" />
                     </Subpopulations>
                   </Population>
                   <Population name="S"  annotation=""  owningGroup=""  expanded="1"  sortPriority="10"  count="1249" >
                     <Graph smoothing="0"  backColor="#ffffff"  foreColor="#000000"  heatMapStatParameter="FL1-H"  type="Pseudocolor"  fast="1" >
                       <Axis dimension="x"  name="FL3-H"  label=""  auto="auto" />
                       <Axis dimension="y"  name="FL1-H"  label=""  auto="auto" />
                       <GraphSettings level="5%"  smoothingHighResolution="1"  contourHighResolution="1"  histogramSmoothingCount="0"  graphResolution="256"  showOutliers="0"  drawLargeDots="0"  dotsToDraw="8000"  tint="le.chartfill.tinted.40"  lineWeight="le.lineweight.normal"  lineStyle="le.linestyle.solid" />
                       <GraphEnvironment showGrid="0"  showAxes="tnlTNL"  showGates="1"  showFreqOnPlots="1"  showGateNameOnPlots="1"  showMedians="0"  showUncomped="0"  addEventParam="0"  lastYAxisName="" >
                         <TextTraits font="SansSerif"  size="11"  name="Labels"  style="plain"  color="#000000"  background="#00ffffff"  just="left" />
                         <TextTraits font="SansSerif"  size="11"  name="LayoutGates"  style="plain"  color="#000000"  background="#00ffffff"  just="left" />
                         <TextTraits font="SansSerif"  size="9"  name="Numbers"  style="plain"  color="#000000"  background="#00ffffff"  just="left" />
                         <TextTraits font="SansSerif"  size="9"  name="Legend"  style="plain"  color="#000000"  background="#00ffffff"  just="left" />
                         <WindowPosition x="1417"  y="25"  width="390"  height="582"  displayed="1"  panelState="---" />
                       </GraphEnvironment>
                     </Graph>
                     <Gate gating:id="ID478859671"  gating:parent_id="ID1125926565" >
                       <gating:PolygonGate eventsInside="1"  annoOffsetX="278"  annoOffsetY="-5"  tint="#000000"  isTinted="0"  lineWeight="Normal"  userDefined="1"  quadId="-1"  gateResolution="256" >
                         <gating:dimension>
                           <data-type:fcs-dimension data-type:name="FL3-H" />
                         </gating:dimension>
                         <gating:dimension>
                           <data-type:fcs-dimension data-type:name="FL1-H" />
                         </gating:dimension>
                         <gating:vertex>
                           <gating:coordinate data-type:value="206.0130881608" />
                           <gating:coordinate data-type:value="3770.0402259849" />
                         </gating:vertex>
                         <gating:vertex>
                           <gating:coordinate data-type:value="285.3598658138" />
                           <gating:coordinate data-type:value="3220.6498650958" />
                         </gating:vertex>
                         <gating:vertex>
                           <gating:coordinate data-type:value="321.4265829288" />
                           <gating:coordinate data-type:value="1937.7171342399" />
                         </gating:vertex>
                         <gating:vertex>
                           <gating:coordinate data-type:value="340.4698095655" />
                           <gating:coordinate data-type:value="1001.0166616813" />
                         </gating:vertex>
                         <gating:vertex>
                           <gating:coordinate data-type:value="341.9124782501" />
                           <gating:coordinate data-type:value="620.9081508349" />
                         </gating:vertex>
                         <gating:vertex>
                           <gating:coordinate data-type:value="341.0468770393" />
                           <gating:coordinate data-type:value="491.5038450517" />
                         </gating:vertex>
                         <gating:vertex>
                           <gating:coordinate data-type:value="265.4510379663" />
                           <gating:coordinate data-type:value="499.0528196315" />
                         </gating:vertex>
                         <gating:vertex>
                           <gating:coordinate data-type:value="264.2969030186" />
                           <gating:coordinate data-type:value="764.7071408024" />
                         </gating:vertex>
                         <gating:vertex>
                           <gating:coordinate data-type:value="257.0835595956" />
                           <gating:coordinate data-type:value="995.9436683055" />
                         </gating:vertex>
                         <gating:vertex>
                           <gating:coordinate data-type:value="235.4435293266" />
                           <gating:coordinate data-type:value="1251.7819497981" />
                         </gating:vertex>
                         <gating:vertex>
                           <gating:coordinate data-type:value="219.2856400591" />
                           <gating:coordinate data-type:value="1330.4760491125" />
                         </gating:vertex>
                         <gating:vertex>
                           <gating:coordinate data-type:value="205.7245544239" />
                           <gating:coordinate data-type:value="1392.726511918" />
                         </gating:vertex>
                       </gating:PolygonGate>
                     </Gate>
                     <Subpopulations>
                       <Statistic name="Geometric Mean"  annotation=""  owningGroup="All Samples"  expanded="1"  sortPriority="5"  id="FL1-H"  ancestor=""  correlate=""  value="1539.653930664" />
                     </Subpopulations>
                   </Population>
                 </Subpopulations>
               </Population>
             </Subpopulations>
           </Population>
         </Subpopulations>
       </SampleNode>
     </Sample>
     <Sample>
       <DataSet uri="file:/Volumes/FlowData-16/S185106/WM_20250919_MCM2/WMC_20250919.005"  sampleID="5" />
       <Transformations>
         <transforms:linear transforms:minRange="0"  transforms:maxRange="1024"  gain="1" >
           <data-type:parameter data-type:name="FSC-H" />
         </transforms:linear>
         <transforms:linear transforms:minRange="0"  transforms:maxRange="1024"  gain="1" >
           <data-type:parameter data-type:name="SSC-H" />
         </transforms:linear>
         <transforms:log transforms:offset="31.6227766017"  transforms:decades="2.5" >
           <data-type:parameter data-type:name="FL1-H" />
         </transforms:log>
         <transforms:log transforms:offset="1"  transforms:decades="4" >
           <data-type:parameter data-type:name="FL2-H" />
         </transforms:log>
         <transforms:linear transforms:minRange="0"  transforms:maxRange="699.4057782938"  gain="1" >
           <data-type:parameter data-type:name="FL3-H" />
         </transforms:linear>
         <transforms:linear transforms:minRange="0"  transforms:maxRange="1024"  gain="1" >
           <data-type:parameter data-type:name="FL3-A" />
         </transforms:linear>
         <transforms:linear transforms:minRange="0"  transforms:maxRange="1024"  gain="1" >
           <data-type:parameter data-type:name="FL3-W" />
         </transforms:linear>
       </Transformations>
       <Keywords>
         <Keyword name="FJ_FCS_VERSION"  value="2" />
         <Keyword name="$BYTEORD"  value="4,3,2,1" />
         <Keyword name="$DATATYPE"  value="I" />
         <Keyword name="$NEXTDATA"  value="0" />
         <Keyword name="$SYS"  value="Macintosh System Software 10.6.4" />
         <Keyword name="CREATOR"  value="CellQuest Pro  6.0" />
         <Keyword name="LOGIN NAME"  value="Angela Mobley" />
         <Keyword name="WORKSTATION"  value="CALIBUR01" />
         <Keyword name="$TOT"  value="14557" />
         <Keyword name="$MODE"  value="L" />
         <Keyword name="$PAR"  value="7" />
         <Keyword name="$P1N"  value="FSC-H" />
         <Keyword name="$P1R"  value="1024" />
         <Keyword name="$P1B"  value="16" />
         <Keyword name="$P1E"  value="0,0" />
         <Keyword name="$P2N"  value="SSC-H" />
         <Keyword name="$P2R"  value="1024" />
         <Keyword name="$P2B"  value="16" />
         <Keyword name="$P2E"  value="0,0" />
         <Keyword name="$P3N"  value="FL1-H" />
         <Keyword name="$P3R"  value="1024" />
         <Keyword name="$P3B"  value="16" />
         <Keyword name="$P3E"  value="4,0" />
         <Keyword name="$P4N"  value="FL2-H" />
         <Keyword name="$P4R"  value="1024" />
         <Keyword name="$P4B"  value="16" />
         <Keyword name="$P4E"  value="4,0" />
         <Keyword name="$P5N"  value="FL3-H" />
         <Keyword name="$P5R"  value="1024" />
         <Keyword name="$P5B"  value="16" />
         <Keyword name="$P5E"  value="0,0" />
         <Keyword name="$P6N"  value="FL3-A" />
         <Keyword name="$P6R"  value="1024" />
         <Keyword name="$P6B"  value="16" />
         <Keyword name="$P6E"  value="0,0" />
         <Keyword name="$P7N"  value="FL3-W" />
         <Keyword name="$P7R"  value="1024" />
         <Keyword name="$P7B"  value="16" />
         <Keyword name="$P7E"  value="0,0" />
         <Keyword name="$P1S"  value="FSC-Height" />
         <Keyword name="$P2S"  value="SSC-Height" />
         <Keyword name="$P3S"  value="FL1-Height" />
         <Keyword name="$P4S"  value="FL2-Height" />
         <Keyword name="$P5S"  value="FL3-Height" />
         <Keyword name="$P6S"  value="FL3-Area" />
         <Keyword name="$P7S"  value="FL3-Width" />
         <Keyword name="SAMPLE ID"  value="5" />
         <Keyword name="PANEL NAME"  value="Untitled Acquisition Tube List" />
         <Keyword name="TUBE NAME"  value="Untitled" />
         <Keyword name="START BATCH"  value="TRUE" />
         <Keyword name="END BATCH"  value="TRUE" />
         <Keyword name="$OP"  value="Angela Mobley" />
         <Keyword name="$CYT"  value="FACSCalibur" />
         <Keyword name="CYTNUM"  value="E97500186" />
         <Keyword name="$BTIM"  value="11:28:17" />
         <Keyword name="$ETIM"  value="11:29:13" />
         <Keyword name="BD$AcqLibVersion"  value="6.0" />
         <Keyword name="BD$NPAR"  value="7" />
         <Keyword name="BD$P1N"  value="FSC-H" />
         <Keyword name="BD$P2N"  value="SSC-H" />
         <Keyword name="BD$P3N"  value="FL1-H" />
         <Keyword name="BD$P4N"  value="FL2-H" />
         <Keyword name="BD$P5N"  value="FL3-H" />
         <Keyword name="BD$P6N"  value="FL3-A" />
         <Keyword name="BD$P7N"  value="FL3-W" />
         <Keyword name="BD$WORD0"  value="255" />
         <Keyword name="BD$WORD1"  value="421" />
         <Keyword name="BD$WORD2"  value="624" />
         <Keyword name="BD$WORD3"  value="152" />
         <Keyword name="BD$WORD4"  value="656" />
         <Keyword name="BD$WORD5"  value="404" />
         <Keyword name="BD$WORD6"  value="404" />
         <Keyword name="BD$WORD7"  value="404" />
         <Keyword name="BD$WORD8"  value="404" />
         <Keyword name="BD$WORD9"  value="404" />
         <Keyword name="BD$WORD10"  value="299" />
         <Keyword name="BD$WORD11"  value="269" />
         <Keyword name="BD$WORD12"  value="524" />
         <Keyword name="BD$WORD13"  value="0" />
         <Keyword name="BD$WORD14"  value="427" />
         <Keyword name="BD$WORD15"  value="613" />
         <Keyword name="BD$WORD16"  value="150" />
         <Keyword name="BD$WORD17"  value="665" />
         <Keyword name="BD$WORD18"  value="100" />
         <Keyword name="BD$WORD19"  value="144" />
         <Keyword name="BD$WORD20"  value="100" />
         <Keyword name="BD$WORD21"  value="100" />
         <Keyword name="BD$WORD22"  value="247" />
         <Keyword name="BD$WORD23"  value="1" />
         <Keyword name="BD$WORD24"  value="1" />
         <Keyword name="BD$WORD25"  value="0" />
         <Keyword name="BD$WORD26"  value="0" />
         <Keyword name="BD$WORD27"  value="1" />
         <Keyword name="BD$WORD28"  value="136" />
         <Keyword name="BD$WORD29"  value="52" />
         <Keyword name="BD$WORD30"  value="52" />
         <Keyword name="BD$WORD31"  value="52" />
         <Keyword name="BD$WORD32"  value="52" />
         <Keyword name="BD$WORD33"  value="52" />
         <Keyword name="BD$WORD34"  value="0" />
         <Keyword name="BD$WORD35"  value="0" />
         <Keyword name="BD$WORD36"  value="0" />
         <Keyword name="BD$WORD37"  value="0" />
         <Keyword name="BD$WORD38"  value="280" />
         <Keyword name="BD$WORD39"  value="3" />
         <Keyword name="BD$WORD40"  value="4" />
         <Keyword name="BD$WORD41"  value="100" />
         <Keyword name="BD$WORD42"  value="100" />
         <Keyword name="BD$WORD43"  value="0" />
         <Keyword name="BD$WORD44"  value="1023" />
         <Keyword name="BD$WORD45"  value="1023" />
         <Keyword name="BD$WORD46"  value="1023" />
         <Keyword name="BD$WORD47"  value="52" />
         <Keyword name="BD$WORD48"  value="668" />
         <Keyword name="BD$WORD49"  value="75" />
         <Keyword name="BD$WORD50"  value="0" />
         <Keyword name="BD$WORD51"  value="52" />
         <Keyword name="BD$WORD52"  value="0" />
         <Keyword name="BD$WORD53"  value="0" />
         <Keyword name="BD$WORD54"  value="0" />
         <Keyword name="BD$WORD55"  value="0" />
         <Keyword name="BD$WORD56"  value="625" />
         <Keyword name="BD$WORD57"  value="607" />
         <Keyword name="BD$WORD58"  value="895" />
         <Keyword name="BD$WORD59"  value="0" />
         <Keyword name="BD$WORD60"  value="0" />
         <Keyword name="BD$WORD61"  value="0" />
         <Keyword name="BD$WORD62"  value="0" />
         <Keyword name="BD$WORD63"  value="0" />
         <Keyword name="BD$LASERMODE"  value="1" />
         <Keyword name="CalibFile"  value="FALSE" />
         <Keyword name="P7THRESVOL"  value="52" />
         <Keyword name="$FIL"  value="WMC_20250919.005" />
         <Keyword name="FILE GUID"  value="58CEE3E2-5501-49B4-ADA4-DE526B778691" />
         <Keyword name="$DATE"  value="19-Sep-25" />
         <Keyword name="FILENAME"  value="" />
       </Keywords>
       <SampleNode name="5"  annotation=""  owningGroup=""  expanded="1"  sortPriority="10"  count="14557"  sampleID="5" >
         <Graph smoothing="0"  backColor="#ffffff"  foreColor="#000000"  type="Pseudocolor"  fast="1" >
           <Axis dimension="x"  name="FSC-H"  label=""  auto="auto" />
           <Axis dimension="y"  name="SSC-H"  label=""  auto="auto" />
           <GraphSettings level="5%"  smoothingHighResolution="1"  contourHighResolution="1"  histogramSmoothingCount="0"  graphResolution="256"  showOutliers="0"  drawLargeDots="0"  dotsToDraw="8000"  tint="le.chartfill.tinted.40"  lineWeight="le.lineweight.normal"  lineStyle="le.linestyle.solid" />
           <GraphEnvironment showGrid="0"  showAxes="tnlTNL"  showGates="1"  showFreqOnPlots="1"  showGateNameOnPlots="1"  showMedians="0"  showUncomped="0"  addEventParam="0"  lastYAxisName="" >
             <TextTraits font="SansSerif"  size="11"  name="Labels"  style="plain"  color="#000000"  background="#00ffffff"  just="left" />
             <TextTraits font="SansSerif"  size="11"  name="LayoutGates"  style="plain"  color="#000000"  background="#00ffffff"  just="left" />
             <TextTraits font="SansSerif"  size="9"  name="Numbers"  style="plain"  color="#000000"  background="#00ffffff"  just="left" />
             <TextTraits font="SansSerif"  size="9"  name="Legend"  style="plain"  color="#000000"  background="#00ffffff"  just="left" />
           </GraphEnvironment>
         </Graph>
         <Subpopulations>
           <Population name="Singlets"  annotation=""  owningGroup="All Samples"  expanded="1"  sortPriority="10"  count="7703" >
             <Graph smoothing="0"  backColor="#ffffff"  foreColor="#000000"  heatMapStatParameter="FL1-H"  type="Pseudocolor"  fast="1" >
               <Axis dimension="x"  name="FL3-W"  label=""  auto="auto" />
               <Axis dimension="y"  name="FL3-A"  label=""  auto="auto" />
               <GraphSettings level="5%"  smoothingHighResolution="1"  contourHighResolution="1"  histogramSmoothingCount="0"  graphResolution="256"  showOutliers="0"  drawLargeDots="0"  dotsToDraw="8000"  tint="le.chartfill.tinted.40"  lineWeight="le.lineweight.normal"  lineStyle="le.linestyle.solid" />
               <GraphEnvironment showGrid="0"  showAxes="tnlTNL"  showGates="1"  showFreqOnPlots="1"  showGateNameOnPlots="1"  showMedians="0"  showUncomped="0"  addEventParam="0"  lastYAxisName="" >
                 <TextTraits font="SansSerif"  size="11"  name="Labels"  style="plain"  color="#000000"  background="#00ffffff"  just="left" />
                 <TextTraits font="SansSerif"  size="11"  name="LayoutGates"  style="plain"  color="#000000"  background="#00ffffff"  just="left" />
                 <TextTraits font="SansSerif"  size="9"  name="Numbers"  style="plain"  color="#000000"  background="#00ffffff"  just="left" />
                 <TextTraits font="SansSerif"  size="9"  name="Legend"  style="plain"  color="#000000"  background="#00ffffff"  just="left" />
                 <WindowPosition x="1019"  y="25"  width="390"  height="582"  displayed="1"  panelState="---" />
               </GraphEnvironment>
             </Graph>
             <Gate gating:id="ID441236939" >
               <gating:PolygonGate eventsInside="1"  annoOffsetX="71"  annoOffsetY="31"  tint="#000000"  isTinted="0"  lineWeight="Normal"  userDefined="1"  quadId="-1"  gateResolution="256" >
                 <gating:dimension>
                   <data-type:fcs-dimension data-type:name="FSC-H" />
                 </gating:dimension>
                 <gating:dimension>
                   <data-type:fcs-dimension data-type:name="SSC-H" />
                 </gating:dimension>
                 <gating:vertex>
                   <gating:coordinate data-type:value="427.3385826772" />
                   <gating:coordinate data-type:value="368.971659919" />
                 </gating:vertex>
                 <gating:vertex>
                   <gating:coordinate data-type:value="322.5196850394" />
                   <gating:coordinate data-type:value="339.951417004" />
                 </gating:vertex>
                 <gating:vertex>
                   <gating:coordinate data-type:value="253.9842519685" />
                   <gating:coordinate data-type:value="228.016194332" />
                 </gating:vertex>
                 <gating:vertex>
                   <gating:coordinate data-type:value="229.7952755906" />
                   <gating:coordinate data-type:value="161.6842105263" />
                 </gating:vertex>
                 <gating:vertex>
                   <gating:coordinate data-type:value="229.7952755906" />
                   <gating:coordinate data-type:value="66.3319838057" />
                 </gating:vertex>
                 <gating:vertex>
                   <gating:coordinate data-type:value="253.9842519685" />
                   <gating:coordinate data-type:value="41.4574898785" />
                 </gating:vertex>
                 <gating:vertex>
                   <gating:coordinate data-type:value="395.0866141732" />
                   <gating:coordinate data-type:value="41.4574898785" />
                 </gating:vertex>
                 <gating:vertex>
                   <gating:coordinate data-type:value="576.5039370079" />
                   <gating:coordinate data-type:value="103.6437246964" />
                 </gating:vertex>
                 <gating:vertex>
                   <gating:coordinate data-type:value="697.4488188976" />
                   <gating:coordinate data-type:value="203.1417004049" />
                 </gating:vertex>
                 <gating:vertex>
                   <gating:coordinate data-type:value="717.6062992126" />
                   <gating:coordinate data-type:value="290.2024291498" />
                 </gating:vertex>
                 <gating:vertex>
                   <gating:coordinate data-type:value="612.7874015748" />
                   <gating:coordinate data-type:value="393.8461538462" />
                 </gating:vertex>
                 <gating:vertex>
                   <gating:coordinate data-type:value="512" />
                   <gating:coordinate data-type:value="393.8461538462" />
                 </gating:vertex>
                 <gating:vertex>
                   <gating:coordinate data-type:value="451.5275590551" />
                   <gating:coordinate data-type:value="381.4089068826" />
                 </gating:vertex>
               </gating:PolygonGate>
             </Gate>
             <Subpopulations>
               <Population name="Single Cells"  annotation=""  owningGroup="All Samples"  expanded="1"  sortPriority="10"  count="6572" >
                 <Graph smoothing="0"  backColor="#ffffff"  foreColor="#000000"  heatMapStatParameter="FL1-H"  type="Pseudocolor"  fast="1" >
                   <Axis dimension="x"  name="FL3-H"  label=""  auto="auto" />
                   <Axis dimension="y"  name="FL1-H"  label=""  auto="auto" />
                   <GraphSettings level="5%"  smoothingHighResolution="1"  contourHighResolution="1"  histogramSmoothingCount="0"  graphResolution="256"  showOutliers="0"  drawLargeDots="0"  dotsToDraw="8000"  tint="le.chartfill.tinted.40"  lineWeight="le.lineweight.normal"  lineStyle="le.linestyle.solid" />
                   <GraphEnvironment showGrid="0"  showAxes="tnlTNL"  showGates="1"  showFreqOnPlots="1"  showGateNameOnPlots="1"  showMedians="0"  showUncomped="0"  addEventParam="0"  lastYAxisName="" >
                     <TextTraits font="SansSerif"  size="11"  name="Labels"  style="plain"  color="#000000"  background="#00ffffff"  just="left" />
                     <TextTraits font="SansSerif"  size="11"  name="LayoutGates"  style="plain"  color="#000000"  background="#00ffffff"  just="left" />
                     <TextTraits font="SansSerif"  size="9"  name="Numbers"  style="plain"  color="#000000"  background="#00ffffff"  just="left" />
                     <TextTraits font="SansSerif"  size="9"  name="Legend"  style="plain"  color="#000000"  background="#00ffffff"  just="left" />
                     <WindowPosition x="1846"  y="37"  width="390"  height="582"  displayed="1"  panelState="---" />
                   </GraphEnvironment>
                   <WindowPosition x="1846"  y="37"  width="390"  height="582" />
                 </Graph>
                 <Gate gating:id="ID590867602"  gating:parent_id="ID441236939" >
                   <gating:PolygonGate eventsInside="1"  annoOffsetX="36"  annoOffsetY="57"  tint="#000000"  isTinted="0"  lineWeight="Normal"  userDefined="1"  quadId="-1"  gateResolution="256" >
                     <gating:dimension>
                       <data-type:fcs-dimension data-type:name="FL3-W" />
                     </gating:dimension>
                     <gating:dimension>
                       <data-type:fcs-dimension data-type:name="FL3-A" />
                     </gating:dimension>
                     <gating:vertex>
                       <gating:coordinate data-type:value="84.6614173228" />
                       <gating:coordinate data-type:value="480.9068825911" />
                     </gating:vertex>
                     <gating:vertex>
                       <gating:coordinate data-type:value="56.4409448819" />
                       <gating:coordinate data-type:value="360.6801619433" />
                     </gating:vertex>
                     <gating:vertex>
                       <gating:coordinate data-type:value="36.2834645669" />
                       <gating:coordinate data-type:value="223.8704453441" />
                     </gating:vertex>
                     <gating:vertex>
                       <gating:coordinate data-type:value="28.2204724409" />
                       <gating:coordinate data-type:value="157.5384615385" />
                     </gating:vertex>
                     <gating:vertex>
                       <gating:coordinate data-type:value="32.2519685039" />
                       <gating:coordinate data-type:value="124.3724696356" />
                     </gating:vertex>
                     <gating:vertex>
                       <gating:coordinate data-type:value="88.6929133858" />
                       <gating:coordinate data-type:value="136.8097165992" />
                     </gating:vertex>
                     <gating:vertex>
                       <gating:coordinate data-type:value="124.9763779528" />
                       <gating:coordinate data-type:value="215.5789473684" />
                     </gating:vertex>
                     <gating:vertex>
                       <gating:coordinate data-type:value="145.1338582677" />
                       <gating:coordinate data-type:value="373.1174089069" />
                     </gating:vertex>
                     <gating:vertex>
                       <gating:coordinate data-type:value="141.1023622047" />
                       <gating:coordinate data-type:value="427.012145749" />
                     </gating:vertex>
                     <gating:vertex>
                       <gating:coordinate data-type:value="141.1023622047" />
                       <gating:coordinate data-type:value="480.9068825911" />
                     </gating:vertex>
                     <gating:vertex>
                       <gating:coordinate data-type:value="112.8818897638" />
                       <gating:coordinate data-type:value="489.1983805668" />
                     </gating:vertex>
                   </gating:PolygonGate>
                 </Gate>
                 <Subpopulations>
                   <Population name="G1"  annotation=""  owningGroup=""  expanded="1"  sortPriority="10"  count="3519" >
                     <Graph smoothing="0"  backColor="#ffffff"  foreColor="#000000"  heatMapStatParameter="FL1-H"  type="Pseudocolor"  fast="1" >
                       <Axis dimension="x"  name="FL3-H"  label=""  auto="auto" />
                       <Axis dimension="y"  name="FL1-H"  label=""  auto="auto" />
                       <GraphSettings level="5%"  smoothingHighResolution="1"  contourHighResolution="1"  histogramSmoothingCount="0"  graphResolution="256"  showOutliers="0"  drawLargeDots="0"  dotsToDraw="8000"  tint="le.chartfill.tinted.40"  lineWeight="le.lineweight.normal"  lineStyle="le.linestyle.solid" />
                       <GraphEnvironment showGrid="0"  showAxes="tnlTNL"  showGates="1"  showFreqOnPlots="1"  showGateNameOnPlots="1"  showMedians="0"  showUncomped="0"  addEventParam="0"  lastYAxisName="" >
                         <TextTraits font="SansSerif"  size="11"  name="Labels"  style="plain"  color="#000000"  background="#00ffffff"  just="left" />
                         <TextTraits font="SansSerif"  size="11"  name="LayoutGates"  style="plain"  color="#000000"  background="#00ffffff"  just="left" />
                         <TextTraits font="SansSerif"  size="9"  name="Numbers"  style="plain"  color="#000000"  background="#00ffffff"  just="left" />
                         <TextTraits font="SansSerif"  size="9"  name="Legend"  style="plain"  color="#000000"  background="#00ffffff"  just="left" />
                         <WindowPosition x="1417"  y="25"  width="390"  height="582"  displayed="1"  panelState="---" />
                       </GraphEnvironment>
                     </Graph>
                     <Gate gating:id="ID2066677312"  gating:parent_id="ID590867602" >
                       <gating:RectangleGate eventsInside="1"  annoOffsetX="-52"  annoOffsetY="1"  tint="#000000"  isTinted="0"  lineWeight="Normal"  userDefined="1"  percentX="0"  percentY="0" >
                         <gating:dimension gating:min="151.76874561986622"  gating:max="257.37209333254884" >
                           <data-type:fcs-dimension data-type:name="FL3-H" />
                         </gating:dimension>
                         <gating:dimension gating:min="428.4997508087446"  gating:max="4258.951908412303" >
                           <data-type:fcs-dimension data-type:name="FL1-H" />
                         </gating:dimension>
                       </gating:RectangleGate>
                     </Gate>
                     <Subpopulations>
                       <Statistic name="Geometric Mean"  annotation=""  owningGroup="All Samples"  expanded="1"  sortPriority="5"  id="FL1-H"  ancestor=""  correlate=""  value="1093.431030273" />
                     </Subpopulations>
                   </Population>
                   <Population name="S"  annotation=""  owningGroup=""  expanded="1"  sortPriority="10"  count="1255" >
                     <Graph smoothing="0"  backColor="#ffffff"  foreColor="#000000"  heatMapStatParameter="FL1-H"  type="Pseudocolor"  fast="1" >
                       <Axis dimension="x"  name="FL3-H"  label=""  auto="auto" />
                       <Axis dimension="y"  name="FL1-H"  label=""  auto="auto" />
                       <GraphSettings level="5%"  smoothingHighResolution="1"  contourHighResolution="1"  histogramSmoothingCount="0"  graphResolution="256"  showOutliers="0"  drawLargeDots="0"  dotsToDraw="8000"  tint="le.chartfill.tinted.40"  lineWeight="le.lineweight.normal"  lineStyle="le.linestyle.solid" />
                       <GraphEnvironment showGrid="0"  showAxes="tnlTNL"  showGates="1"  showFreqOnPlots="1"  showGateNameOnPlots="1"  showMedians="0"  showUncomped="0"  addEventParam="0"  lastYAxisName="" >
                         <TextTraits font="SansSerif"  size="11"  name="Labels"  style="plain"  color="#000000"  background="#00ffffff"  just="left" />
                         <TextTraits font="SansSerif"  size="11"  name="LayoutGates"  style="plain"  color="#000000"  background="#00ffffff"  just="left" />
                         <TextTraits font="SansSerif"  size="9"  name="Numbers"  style="plain"  color="#000000"  background="#00ffffff"  just="left" />
                         <TextTraits font="SansSerif"  size="9"  name="Legend"  style="plain"  color="#000000"  background="#00ffffff"  just="left" />
                         <WindowPosition x="1417"  y="25"  width="390"  height="582"  displayed="1"  panelState="---" />
                       </GraphEnvironment>
                     </Graph>
                     <Gate gating:id="ID805947350"  gating:parent_id="ID590867602" >
                       <gating:PolygonGate eventsInside="1"  annoOffsetX="56"  annoOffsetY="-10"  tint="#000000"  isTinted="0"  lineWeight="Normal"  userDefined="1"  quadId="-1"  gateResolution="256" >
                         <gating:dimension>
                           <data-type:fcs-dimension data-type:name="FL3-H" />
                         </gating:dimension>
                         <gating:dimension>
                           <data-type:fcs-dimension data-type:name="FL1-H" />
                         </gating:dimension>
                         <gating:vertex>
                           <gating:coordinate data-type:value="257.3720933325" />
                           <gating:coordinate data-type:value="3638.3147306324" />
                         </gating:vertex>
                         <gating:vertex>
                           <gating:coordinate data-type:value="336.7188709855" />
                           <gating:coordinate data-type:value="3108.1201111922" />
                         </gating:vertex>
                         <gating:vertex>
                           <gating:coordinate data-type:value="399.907759371" />
                           <gating:coordinate data-type:value="1879.5383502826" />
                         </gating:vertex>
                         <gating:vertex>
                           <gating:coordinate data-type:value="442.3222186982" />
                           <gating:coordinate data-type:value="1032.0018938202" />
                         </gating:vertex>
                         <gating:vertex>
                           <gating:coordinate data-type:value="447.5158259628" />
                           <gating:coordinate data-type:value="602.2657594733" />
                         </gating:vertex>
                         <gating:vertex>
                           <gating:coordinate data-type:value="448.3814271735" />
                           <gating:coordinate data-type:value="435.0810497322" />
                         </gating:vertex>
                         <gating:vertex>
                           <gating:coordinate data-type:value="354.6079626746" />
                           <gating:coordinate data-type:value="435.0810497322" />
                         </gating:vertex>
                         <gating:vertex>
                           <gating:coordinate data-type:value="345.66341683" />
                           <gating:coordinate data-type:value="683.8352066622" />
                         </gating:vertex>
                         <gating:vertex>
                           <gating:coordinate data-type:value="319.1183130334" />
                           <gating:coordinate data-type:value="1016.3912094271" />
                         </gating:vertex>
                         <gating:vertex>
                           <gating:coordinate data-type:value="289.9764056045" />
                           <gating:coordinate data-type:value="1251.7819497981" />
                         </gating:vertex>
                         <gating:vertex>
                           <gating:coordinate data-type:value="270.6446452309" />
                           <gating:coordinate data-type:value="1283.9891136639" />
                         </gating:vertex>
                         <gating:vertex>
                           <gating:coordinate data-type:value="257.0835595956" />
                           <gating:coordinate data-type:value="1344.0645405129" />
                         </gating:vertex>
                       </gating:PolygonGate>
                     </Gate>
                     <Subpopulations>
                       <Statistic name="Geometric Mean"  annotation=""  owningGroup="All Samples"  expanded="1"  sortPriority="5"  id="FL1-H"  ancestor=""  correlate=""  value="1285.97644043" />
                     </Subpopulations>
                   </Population>
                 </Subpopulations>
               </Population>
             </Subpopulations>
           </Population>
         </Subpopulations>
       </SampleNode>
     </Sample>
     <Sample>
       <DataSet uri="file:/Volumes/FlowData-16/S185106/WM_20250919_MCM2/WMC_20250919.006"  sampleID="6" />
       <Transformations>
         <transforms:linear transforms:minRange="0"  transforms:maxRange="1024"  gain="1" >
           <data-type:parameter data-type:name="FSC-H" />
         </transforms:linear>
         <transforms:linear transforms:minRange="0"  transforms:maxRange="1024"  gain="1" >
           <data-type:parameter data-type:name="SSC-H" />
         </transforms:linear>
         <transforms:log transforms:offset="31.6227766017"  transforms:decades="2.5" >
           <data-type:parameter data-type:name="FL1-H" />
         </transforms:log>
         <transforms:log transforms:offset="1"  transforms:decades="4" >
           <data-type:parameter data-type:name="FL2-H" />
         </transforms:log>
         <transforms:linear transforms:minRange="0"  transforms:maxRange="699.4057782938"  gain="1" >
           <data-type:parameter data-type:name="FL3-H" />
         </transforms:linear>
         <transforms:linear transforms:minRange="0"  transforms:maxRange="1024"  gain="1" >
           <data-type:parameter data-type:name="FL3-A" />
         </transforms:linear>
         <transforms:linear transforms:minRange="0"  transforms:maxRange="1024"  gain="1" >
           <data-type:parameter data-type:name="FL3-W" />
         </transforms:linear>
       </Transformations>
       <Keywords>
         <Keyword name="FJ_FCS_VERSION"  value="2" />
         <Keyword name="$BYTEORD"  value="4,3,2,1" />
         <Keyword name="$DATATYPE"  value="I" />
         <Keyword name="$NEXTDATA"  value="0" />
         <Keyword name="$SYS"  value="Macintosh System Software 10.6.4" />
         <Keyword name="CREATOR"  value="CellQuest Pro  6.0" />
         <Keyword name="LOGIN NAME"  value="Angela Mobley" />
         <Keyword name="WORKSTATION"  value="CALIBUR01" />
         <Keyword name="$TOT"  value="14181" />
         <Keyword name="$MODE"  value="L" />
         <Keyword name="$PAR"  value="7" />
         <Keyword name="$P1N"  value="FSC-H" />
         <Keyword name="$P1R"  value="1024" />
         <Keyword name="$P1B"  value="16" />
         <Keyword name="$P1E"  value="0,0" />
         <Keyword name="$P2N"  value="SSC-H" />
         <Keyword name="$P2R"  value="1024" />
         <Keyword name="$P2B"  value="16" />
         <Keyword name="$P2E"  value="0,0" />
         <Keyword name="$P3N"  value="FL1-H" />
         <Keyword name="$P3R"  value="1024" />
         <Keyword name="$P3B"  value="16" />
         <Keyword name="$P3E"  value="4,0" />
         <Keyword name="$P4N"  value="FL2-H" />
         <Keyword name="$P4R"  value="1024" />
         <Keyword name="$P4B"  value="16" />
         <Keyword name="$P4E"  value="4,0" />
         <Keyword name="$P5N"  value="FL3-H" />
         <Keyword name="$P5R"  value="1024" />
         <Keyword name="$P5B"  value="16" />
         <Keyword name="$P5E"  value="0,0" />
         <Keyword name="$P6N"  value="FL3-A" />
         <Keyword name="$P6R"  value="1024" />
         <Keyword name="$P6B"  value="16" />
         <Keyword name="$P6E"  value="0,0" />
         <Keyword name="$P7N"  value="FL3-W" />
         <Keyword name="$P7R"  value="1024" />
         <Keyword name="$P7B"  value="16" />
         <Keyword name="$P7E"  value="0,0" />
         <Keyword name="$P1S"  value="FSC-Height" />
         <Keyword name="$P2S"  value="SSC-Height" />
         <Keyword name="$P3S"  value="FL1-Height" />
         <Keyword name="$P4S"  value="FL2-Height" />
         <Keyword name="$P5S"  value="FL3-Height" />
         <Keyword name="$P6S"  value="FL3-Area" />
         <Keyword name="$P7S"  value="FL3-Width" />
         <Keyword name="SAMPLE ID"  value="6" />
         <Keyword name="PANEL NAME"  value="Untitled Acquisition Tube List" />
         <Keyword name="TUBE NAME"  value="Untitled" />
         <Keyword name="START BATCH"  value="TRUE" />
         <Keyword name="END BATCH"  value="TRUE" />
         <Keyword name="$OP"  value="Angela Mobley" />
         <Keyword name="$CYT"  value="FACSCalibur" />
         <Keyword name="CYTNUM"  value="E97500186" />
         <Keyword name="$BTIM"  value="11:29:27" />
         <Keyword name="$ETIM"  value="11:30:16" />
         <Keyword name="BD$AcqLibVersion"  value="6.0" />
         <Keyword name="BD$NPAR"  value="7" />
         <Keyword name="BD$P1N"  value="FSC-H" />
         <Keyword name="BD$P2N"  value="SSC-H" />
         <Keyword name="BD$P3N"  value="FL1-H" />
         <Keyword name="BD$P4N"  value="FL2-H" />
         <Keyword name="BD$P5N"  value="FL3-H" />
         <Keyword name="BD$P6N"  value="FL3-A" />
         <Keyword name="BD$P7N"  value="FL3-W" />
         <Keyword name="BD$WORD0"  value="255" />
         <Keyword name="BD$WORD1"  value="421" />
         <Keyword name="BD$WORD2"  value="624" />
         <Keyword name="BD$WORD3"  value="151" />
         <Keyword name="BD$WORD4"  value="649" />
         <Keyword name="BD$WORD5"  value="404" />
         <Keyword name="BD$WORD6"  value="404" />
         <Keyword name="BD$WORD7"  value="404" />
         <Keyword name="BD$WORD8"  value="404" />
         <Keyword name="BD$WORD9"  value="405" />
         <Keyword name="BD$WORD10"  value="299" />
         <Keyword name="BD$WORD11"  value="269" />
         <Keyword name="BD$WORD12"  value="520" />
         <Keyword name="BD$WORD13"  value="0" />
         <Keyword name="BD$WORD14"  value="427" />
         <Keyword name="BD$WORD15"  value="613" />
         <Keyword name="BD$WORD16"  value="150" />
         <Keyword name="BD$WORD17"  value="665" />
         <Keyword name="BD$WORD18"  value="100" />
         <Keyword name="BD$WORD19"  value="144" />
         <Keyword name="BD$WORD20"  value="100" />
         <Keyword name="BD$WORD21"  value="100" />
         <Keyword name="BD$WORD22"  value="247" />
         <Keyword name="BD$WORD23"  value="1" />
         <Keyword name="BD$WORD24"  value="1" />
         <Keyword name="BD$WORD25"  value="0" />
         <Keyword name="BD$WORD26"  value="0" />
         <Keyword name="BD$WORD27"  value="1" />
         <Keyword name="BD$WORD28"  value="136" />
         <Keyword name="BD$WORD29"  value="52" />
         <Keyword name="BD$WORD30"  value="52" />
         <Keyword name="BD$WORD31"  value="52" />
         <Keyword name="BD$WORD32"  value="52" />
         <Keyword name="BD$WORD33"  value="52" />
         <Keyword name="BD$WORD34"  value="0" />
         <Keyword name="BD$WORD35"  value="0" />
         <Keyword name="BD$WORD36"  value="0" />
         <Keyword name="BD$WORD37"  value="0" />
         <Keyword name="BD$WORD38"  value="280" />
         <Keyword name="BD$WORD39"  value="3" />
         <Keyword name="BD$WORD40"  value="4" />
         <Keyword name="BD$WORD41"  value="100" />
         <Keyword name="BD$WORD42"  value="100" />
         <Keyword name="BD$WORD43"  value="0" />
         <Keyword name="BD$WORD44"  value="1023" />
         <Keyword name="BD$WORD45"  value="1023" />
         <Keyword name="BD$WORD46"  value="1023" />
         <Keyword name="BD$WORD47"  value="52" />
         <Keyword name="BD$WORD48"  value="668" />
         <Keyword name="BD$WORD49"  value="75" />
         <Keyword name="BD$WORD50"  value="0" />
         <Keyword name="BD$WORD51"  value="52" />
         <Keyword name="BD$WORD52"  value="0" />
         <Keyword name="BD$WORD53"  value="0" />
         <Keyword name="BD$WORD54"  value="0" />
         <Keyword name="BD$WORD55"  value="0" />
         <Keyword name="BD$WORD56"  value="625" />
         <Keyword name="BD$WORD57"  value="607" />
         <Keyword name="BD$WORD58"  value="895" />
         <Keyword name="BD$WORD59"  value="0" />
         <Keyword name="BD$WORD60"  value="0" />
         <Keyword name="BD$WORD61"  value="0" />
         <Keyword name="BD$WORD62"  value="0" />
         <Keyword name="BD$WORD63"  value="0" />
         <Keyword name="BD$LASERMODE"  value="1" />
         <Keyword name="CalibFile"  value="FALSE" />
         <Keyword name="P7THRESVOL"  value="52" />
         <Keyword name="$FIL"  value="WMC_20250919.006" />
         <Keyword name="FILE GUID"  value="735D283C-2CB1-4790-B61D-1C3C4C20D429" />
         <Keyword name="$DATE"  value="19-Sep-25" />
         <Keyword name="FILENAME"  value="" />
       </Keywords>
       <SampleNode name="6"  annotation=""  owningGroup=""  expanded="1"  sortPriority="10"  count="14181"  sampleID="6" >
         <Graph smoothing="0"  backColor="#ffffff"  foreColor="#000000"  type="Pseudocolor"  fast="1" >
           <Axis dimension="x"  name="FSC-H"  label=""  auto="auto" />
           <Axis dimension="y"  name="SSC-H"  label=""  auto="auto" />
           <GraphSettings level="5%"  smoothingHighResolution="1"  contourHighResolution="1"  histogramSmoothingCount="0"  graphResolution="256"  showOutliers="0"  drawLargeDots="0"  dotsToDraw="8000"  tint="le.chartfill.tinted.40"  lineWeight="le.lineweight.normal"  lineStyle="le.linestyle.solid" />
           <GraphEnvironment showGrid="0"  showAxes="tnlTNL"  showGates="1"  showFreqOnPlots="1"  showGateNameOnPlots="1"  showMedians="0"  showUncomped="0"  addEventParam="0"  lastYAxisName="" >
             <TextTraits font="SansSerif"  size="11"  name="Labels"  style="plain"  color="#000000"  background="#00ffffff"  just="left" />
             <TextTraits font="SansSerif"  size="11"  name="LayoutGates"  style="plain"  color="#000000"  background="#00ffffff"  just="left" />
             <TextTraits font="SansSerif"  size="9"  name="Numbers"  style="plain"  color="#000000"  background="#00ffffff"  just="left" />
             <TextTraits font="SansSerif"  size="9"  name="Legend"  style="plain"  color="#000000"  background="#00ffffff"  just="left" />
           </GraphEnvironment>
         </Graph>
         <Subpopulations>
           <Population name="Singlets"  annotation=""  owningGroup="All Samples"  expanded="1"  sortPriority="10"  count="7788" >
             <Graph smoothing="0"  backColor="#ffffff"  foreColor="#000000"  heatMapStatParameter="FL1-H"  type="Pseudocolor"  fast="1" >
               <Axis dimension="x"  name="FL3-W"  label=""  auto="auto" />
               <Axis dimension="y"  name="FL3-A"  label=""  auto="auto" />
               <GraphSettings level="5%"  smoothingHighResolution="1"  contourHighResolution="1"  histogramSmoothingCount="0"  graphResolution="256"  showOutliers="0"  drawLargeDots="0"  dotsToDraw="8000"  tint="le.chartfill.tinted.40"  lineWeight="le.lineweight.normal"  lineStyle="le.linestyle.solid" />
               <GraphEnvironment showGrid="0"  showAxes="tnlTNL"  showGates="1"  showFreqOnPlots="1"  showGateNameOnPlots="1"  showMedians="0"  showUncomped="0"  addEventParam="0"  lastYAxisName="" >
                 <TextTraits font="SansSerif"  size="11"  name="Labels"  style="plain"  color="#000000"  background="#00ffffff"  just="left" />
                 <TextTraits font="SansSerif"  size="11"  name="LayoutGates"  style="plain"  color="#000000"  background="#00ffffff"  just="left" />
                 <TextTraits font="SansSerif"  size="9"  name="Numbers"  style="plain"  color="#000000"  background="#00ffffff"  just="left" />
                 <TextTraits font="SansSerif"  size="9"  name="Legend"  style="plain"  color="#000000"  background="#00ffffff"  just="left" />
                 <WindowPosition x="1019"  y="25"  width="390"  height="582"  displayed="1"  panelState="---" />
               </GraphEnvironment>
             </Graph>
             <Gate gating:id="ID1837592366" >
               <gating:PolygonGate eventsInside="1"  annoOffsetX="71"  annoOffsetY="31"  tint="#000000"  isTinted="0"  lineWeight="Normal"  userDefined="1"  quadId="-1"  gateResolution="256" >
                 <gating:dimension>
                   <data-type:fcs-dimension data-type:name="FSC-H" />
                 </gating:dimension>
                 <gating:dimension>
                   <data-type:fcs-dimension data-type:name="SSC-H" />
                 </gating:dimension>
                 <gating:vertex>
                   <gating:coordinate data-type:value="427.3385826772" />
                   <gating:coordinate data-type:value="368.971659919" />
                 </gating:vertex>
                 <gating:vertex>
                   <gating:coordinate data-type:value="322.5196850394" />
                   <gating:coordinate data-type:value="339.951417004" />
                 </gating:vertex>
                 <gating:vertex>
                   <gating:coordinate data-type:value="253.9842519685" />
                   <gating:coordinate data-type:value="228.016194332" />
                 </gating:vertex>
                 <gating:vertex>
                   <gating:coordinate data-type:value="229.7952755906" />
                   <gating:coordinate data-type:value="161.6842105263" />
                 </gating:vertex>
                 <gating:vertex>
                   <gating:coordinate data-type:value="229.7952755906" />
                   <gating:coordinate data-type:value="66.3319838057" />
                 </gating:vertex>
                 <gating:vertex>
                   <gating:coordinate data-type:value="253.9842519685" />
                   <gating:coordinate data-type:value="41.4574898785" />
                 </gating:vertex>
                 <gating:vertex>
                   <gating:coordinate data-type:value="395.0866141732" />
                   <gating:coordinate data-type:value="41.4574898785" />
                 </gating:vertex>
                 <gating:vertex>
                   <gating:coordinate data-type:value="576.5039370079" />
                   <gating:coordinate data-type:value="103.6437246964" />
                 </gating:vertex>
                 <gating:vertex>
                   <gating:coordinate data-type:value="697.4488188976" />
                   <gating:coordinate data-type:value="203.1417004049" />
                 </gating:vertex>
                 <gating:vertex>
                   <gating:coordinate data-type:value="717.6062992126" />
                   <gating:coordinate data-type:value="290.2024291498" />
                 </gating:vertex>
                 <gating:vertex>
                   <gating:coordinate data-type:value="612.7874015748" />
                   <gating:coordinate data-type:value="393.8461538462" />
                 </gating:vertex>
                 <gating:vertex>
                   <gating:coordinate data-type:value="512" />
                   <gating:coordinate data-type:value="393.8461538462" />
                 </gating:vertex>
                 <gating:vertex>
                   <gating:coordinate data-type:value="451.5275590551" />
                   <gating:coordinate data-type:value="381.4089068826" />
                 </gating:vertex>
               </gating:PolygonGate>
             </Gate>
             <Subpopulations>
               <Population name="Single Cells"  annotation=""  owningGroup="All Samples"  expanded="1"  sortPriority="10"  count="6517" >
                 <Graph smoothing="0"  backColor="#ffffff"  foreColor="#000000"  heatMapStatParameter="FL1-H"  type="Pseudocolor"  fast="1" >
                   <Axis dimension="x"  name="FL3-H"  label=""  auto="auto" />
                   <Axis dimension="y"  name="FL1-H"  label=""  auto="auto" />
                   <GraphSettings level="5%"  smoothingHighResolution="1"  contourHighResolution="1"  histogramSmoothingCount="0"  graphResolution="256"  showOutliers="0"  drawLargeDots="0"  dotsToDraw="8000"  tint="le.chartfill.tinted.40"  lineWeight="le.lineweight.normal"  lineStyle="le.linestyle.solid" />
                   <GraphEnvironment showGrid="0"  showAxes="tnlTNL"  showGates="1"  showFreqOnPlots="1"  showGateNameOnPlots="1"  showMedians="0"  showUncomped="0"  addEventParam="0"  lastYAxisName="" >
                     <TextTraits font="SansSerif"  size="11"  name="Labels"  style="plain"  color="#000000"  background="#00ffffff"  just="left" />
                     <TextTraits font="SansSerif"  size="11"  name="LayoutGates"  style="plain"  color="#000000"  background="#00ffffff"  just="left" />
                     <TextTraits font="SansSerif"  size="9"  name="Numbers"  style="plain"  color="#000000"  background="#00ffffff"  just="left" />
                     <TextTraits font="SansSerif"  size="9"  name="Legend"  style="plain"  color="#000000"  background="#00ffffff"  just="left" />
                     <WindowPosition x="1417"  y="25"  width="390"  height="582"  displayed="0"  panelState="---" />
                   </GraphEnvironment>
                 </Graph>
                 <Gate gating:id="ID861846527"  gating:parent_id="ID1837592366" >
                   <gating:PolygonGate eventsInside="1"  annoOffsetX="36"  annoOffsetY="57"  tint="#000000"  isTinted="0"  lineWeight="Normal"  userDefined="1"  quadId="-1"  gateResolution="256" >
                     <gating:dimension>
                       <data-type:fcs-dimension data-type:name="FL3-W" />
                     </gating:dimension>
                     <gating:dimension>
                       <data-type:fcs-dimension data-type:name="FL3-A" />
                     </gating:dimension>
                     <gating:vertex>
                       <gating:coordinate data-type:value="84.6614173228" />
                       <gating:coordinate data-type:value="480.9068825911" />
                     </gating:vertex>
                     <gating:vertex>
                       <gating:coordinate data-type:value="56.4409448819" />
                       <gating:coordinate data-type:value="360.6801619433" />
                     </gating:vertex>
                     <gating:vertex>
                       <gating:coordinate data-type:value="36.2834645669" />
                       <gating:coordinate data-type:value="223.8704453441" />
                     </gating:vertex>
                     <gating:vertex>
                       <gating:coordinate data-type:value="28.2204724409" />
                       <gating:coordinate data-type:value="157.5384615385" />
                     </gating:vertex>
                     <gating:vertex>
                       <gating:coordinate data-type:value="32.2519685039" />
                       <gating:coordinate data-type:value="124.3724696356" />
                     </gating:vertex>
                     <gating:vertex>
                       <gating:coordinate data-type:value="88.6929133858" />
                       <gating:coordinate data-type:value="136.8097165992" />
                     </gating:vertex>
                     <gating:vertex>
                       <gating:coordinate data-type:value="124.9763779528" />
                       <gating:coordinate data-type:value="215.5789473684" />
                     </gating:vertex>
                     <gating:vertex>
                       <gating:coordinate data-type:value="145.1338582677" />
                       <gating:coordinate data-type:value="373.1174089069" />
                     </gating:vertex>
                     <gating:vertex>
                       <gating:coordinate data-type:value="141.1023622047" />
                       <gating:coordinate data-type:value="427.012145749" />
                     </gating:vertex>
                     <gating:vertex>
                       <gating:coordinate data-type:value="141.1023622047" />
                       <gating:coordinate data-type:value="480.9068825911" />
                     </gating:vertex>
                     <gating:vertex>
                       <gating:coordinate data-type:value="112.8818897638" />
                       <gating:coordinate data-type:value="489.1983805668" />
                     </gating:vertex>
                   </gating:PolygonGate>
                 </Gate>
                 <Subpopulations>
                   <Population name="G1"  annotation=""  owningGroup=""  expanded="1"  sortPriority="10"  count="3665" >
                     <Graph smoothing="0"  backColor="#ffffff"  foreColor="#000000"  heatMapStatParameter="FL1-H"  type="Pseudocolor"  fast="1" >
                       <Axis dimension="x"  name="FL3-H"  label=""  auto="auto" />
                       <Axis dimension="y"  name="FL1-H"  label=""  auto="auto" />
                       <GraphSettings level="5%"  smoothingHighResolution="1"  contourHighResolution="1"  histogramSmoothingCount="0"  graphResolution="256"  showOutliers="0"  drawLargeDots="0"  dotsToDraw="8000"  tint="le.chartfill.tinted.40"  lineWeight="le.lineweight.normal"  lineStyle="le.linestyle.solid" />
                       <GraphEnvironment showGrid="0"  showAxes="tnlTNL"  showGates="1"  showFreqOnPlots="1"  showGateNameOnPlots="1"  showMedians="0"  showUncomped="0"  addEventParam="0"  lastYAxisName="" >
                         <TextTraits font="SansSerif"  size="11"  name="Labels"  style="plain"  color="#000000"  background="#00ffffff"  just="left" />
                         <TextTraits font="SansSerif"  size="11"  name="LayoutGates"  style="plain"  color="#000000"  background="#00ffffff"  just="left" />
                         <TextTraits font="SansSerif"  size="9"  name="Numbers"  style="plain"  color="#000000"  background="#00ffffff"  just="left" />
                         <TextTraits font="SansSerif"  size="9"  name="Legend"  style="plain"  color="#000000"  background="#00ffffff"  just="left" />
                         <WindowPosition x="1417"  y="25"  width="390"  height="582"  displayed="1"  panelState="---" />
                       </GraphEnvironment>
                     </Graph>
                     <Gate gating:id="ID1847144254"  gating:parent_id="ID861846527" >
                       <gating:RectangleGate eventsInside="1"  annoOffsetX="-52"  annoOffsetY="1"  tint="#000000"  isTinted="0"  lineWeight="Normal"  userDefined="1"  percentX="0"  percentY="0" >
                         <gating:dimension gating:min="173.40877588885857"  gating:max="276.99238744310185" >
                           <data-type:fcs-dimension data-type:name="FL3-H" />
                         </gating:dimension>
                         <gating:dimension gating:min="347.9227193154178"  gating:max="4860.40602725618" >
                           <data-type:fcs-dimension data-type:name="FL1-H" />
                         </gating:dimension>
                       </gating:RectangleGate>
                     </Gate>
                     <Subpopulations>
                       <Statistic name="Geometric Mean"  annotation=""  owningGroup="All Samples"  expanded="1"  sortPriority="5"  id="FL1-H"  ancestor=""  correlate=""  value="1005.40057373" />
                     </Subpopulations>
                   </Population>
                   <Population name="S"  annotation=""  owningGroup=""  expanded="1"  sortPriority="10"  count="1238" >
                     <Graph smoothing="0"  backColor="#ffffff"  foreColor="#000000"  heatMapStatParameter="FL1-H"  type="Pseudocolor"  fast="1" >
                       <Axis dimension="x"  name="FL3-H"  label=""  auto="auto" />
                       <Axis dimension="y"  name="FL1-H"  label=""  auto="auto" />
                       <GraphSettings level="5%"  smoothingHighResolution="1"  contourHighResolution="1"  histogramSmoothingCount="0"  graphResolution="256"  showOutliers="0"  drawLargeDots="0"  dotsToDraw="8000"  tint="le.chartfill.tinted.40"  lineWeight="le.lineweight.normal"  lineStyle="le.linestyle.solid" />
                       <GraphEnvironment showGrid="0"  showAxes="tnlTNL"  showGates="1"  showFreqOnPlots="1"  showGateNameOnPlots="1"  showMedians="0"  showUncomped="0"  addEventParam="0"  lastYAxisName="" >
                         <TextTraits font="SansSerif"  size="11"  name="Labels"  style="plain"  color="#000000"  background="#00ffffff"  just="left" />
                         <TextTraits font="SansSerif"  size="11"  name="LayoutGates"  style="plain"  color="#000000"  background="#00ffffff"  just="left" />
                         <TextTraits font="SansSerif"  size="9"  name="Numbers"  style="plain"  color="#000000"  background="#00ffffff"  just="left" />
                         <TextTraits font="SansSerif"  size="9"  name="Legend"  style="plain"  color="#000000"  background="#00ffffff"  just="left" />
                         <WindowPosition x="1417"  y="25"  width="390"  height="582"  displayed="1"  panelState="---" />
                       </GraphEnvironment>
                     </Graph>
                     <Gate gating:id="ID1390172593"  gating:parent_id="ID861846527" >
                       <gating:PolygonGate eventsInside="1"  annoOffsetX="56"  annoOffsetY="-10"  tint="#000000"  isTinted="0"  lineWeight="Normal"  userDefined="1"  quadId="-1"  gateResolution="256" >
                         <gating:dimension>
                           <data-type:fcs-dimension data-type:name="FL3-H" />
                         </gating:dimension>
                         <gating:dimension>
                           <data-type:fcs-dimension data-type:name="FL1-H" />
                         </gating:dimension>
                         <gating:vertex>
                           <gating:coordinate data-type:value="277.5694549169" />
                           <gating:coordinate data-type:value="3475.6935886667" />
                         </gating:vertex>
                         <gating:vertex>
                           <gating:coordinate data-type:value="356.9162325699" />
                           <gating:coordinate data-type:value="2969.1969890134" />
                         </gating:vertex>
                         <gating:vertex>
                           <gating:coordinate data-type:value="428.761133063" />
                           <gating:coordinate data-type:value="2007.8723484691" />
                         </gating:vertex>
                         <gating:vertex>
                           <gating:coordinate data-type:value="465.6934513887" />
                           <gating:coordinate data-type:value="970.9617423804" />
                         </gating:vertex>
                         <gating:vertex>
                           <gating:coordinate data-type:value="479.254537024" />
                           <gating:coordinate data-type:value="560.9145870349" />
                         </gating:vertex>
                         <gating:vertex>
                           <gating:coordinate data-type:value="481.5628069193" />
                           <gating:coordinate data-type:value="349.6949175898" />
                         </gating:vertex>
                         <gating:vertex>
                           <gating:coordinate data-type:value="374.516790522" />
                           <gating:coordinate data-type:value="349.6949175898" />
                         </gating:vertex>
                         <gating:vertex>
                           <gating:coordinate data-type:value="372.7855881005" />
                           <gating:coordinate data-type:value="723.1415253369" />
                         </gating:vertex>
                         <gating:vertex>
                           <gating:coordinate data-type:value="343.3551469347" />
                           <gating:coordinate data-type:value="1063.94623548" />
                         </gating:vertex>
                         <gating:vertex>
                           <gating:coordinate data-type:value="310.1737671889" />
                           <gating:coordinate data-type:value="1195.8312623949" />
                         </gating:vertex>
                         <gating:vertex>
                           <gating:coordinate data-type:value="290.8420068153" />
                           <gating:coordinate data-type:value="1226.5988680709" />
                         </gating:vertex>
                         <gating:vertex>
                           <gating:coordinate data-type:value="277.28092118" />
                           <gating:coordinate data-type:value="1283.9891136639" />
                         </gating:vertex>
                       </gating:PolygonGate>
                     </Gate>
                     <Subpopulations>
                       <Statistic name="Geometric Mean"  annotation=""  owningGroup="All Samples"  expanded="1"  sortPriority="5"  id="FL1-H"  ancestor=""  correlate=""  value="1184.154541016" />
                     </Subpopulations>
                   </Population>
                 </Subpopulations>
               </Population>
             </Subpopulations>
           </Population>
         </Subpopulations>
       </SampleNode>
     </Sample>
     <Sample>
       <DataSet uri="file:/Volumes/FlowData-16/S185106/WM_20250919_MCM2/WMC_20250919.007"  sampleID="7" />
       <Transformations>
         <transforms:linear transforms:minRange="0"  transforms:maxRange="1024"  gain="1" >
           <data-type:parameter data-type:name="FSC-H" />
         </transforms:linear>
         <transforms:linear transforms:minRange="0"  transforms:maxRange="1024"  gain="1" >
           <data-type:parameter data-type:name="SSC-H" />
         </transforms:linear>
         <transforms:log transforms:offset="31.6227766017"  transforms:decades="2.5" >
           <data-type:parameter data-type:name="FL1-H" />
         </transforms:log>
         <transforms:log transforms:offset="1"  transforms:decades="4" >
           <data-type:parameter data-type:name="FL2-H" />
         </transforms:log>
         <transforms:linear transforms:minRange="0"  transforms:maxRange="699.4057782938"  gain="1" >
           <data-type:parameter data-type:name="FL3-H" />
         </transforms:linear>
         <transforms:linear transforms:minRange="0"  transforms:maxRange="1024"  gain="1" >
           <data-type:parameter data-type:name="FL3-A" />
         </transforms:linear>
         <transforms:linear transforms:minRange="0"  transforms:maxRange="1024"  gain="1" >
           <data-type:parameter data-type:name="FL3-W" />
         </transforms:linear>
       </Transformations>
       <Keywords>
         <Keyword name="FJ_FCS_VERSION"  value="2" />
         <Keyword name="$BYTEORD"  value="4,3,2,1" />
         <Keyword name="$DATATYPE"  value="I" />
         <Keyword name="$NEXTDATA"  value="0" />
         <Keyword name="$SYS"  value="Macintosh System Software 10.6.4" />
         <Keyword name="CREATOR"  value="CellQuest Pro  6.0" />
         <Keyword name="LOGIN NAME"  value="Angela Mobley" />
         <Keyword name="WORKSTATION"  value="CALIBUR01" />
         <Keyword name="$TOT"  value="14360" />
         <Keyword name="$MODE"  value="L" />
         <Keyword name="$PAR"  value="7" />
         <Keyword name="$P1N"  value="FSC-H" />
         <Keyword name="$P1R"  value="1024" />
         <Keyword name="$P1B"  value="16" />
         <Keyword name="$P1E"  value="0,0" />
         <Keyword name="$P2N"  value="SSC-H" />
         <Keyword name="$P2R"  value="1024" />
         <Keyword name="$P2B"  value="16" />
         <Keyword name="$P2E"  value="0,0" />
         <Keyword name="$P3N"  value="FL1-H" />
         <Keyword name="$P3R"  value="1024" />
         <Keyword name="$P3B"  value="16" />
         <Keyword name="$P3E"  value="4,0" />
         <Keyword name="$P4N"  value="FL2-H" />
         <Keyword name="$P4R"  value="1024" />
         <Keyword name="$P4B"  value="16" />
         <Keyword name="$P4E"  value="4,0" />
         <Keyword name="$P5N"  value="FL3-H" />
         <Keyword name="$P5R"  value="1024" />
         <Keyword name="$P5B"  value="16" />
         <Keyword name="$P5E"  value="0,0" />
         <Keyword name="$P6N"  value="FL3-A" />
         <Keyword name="$P6R"  value="1024" />
         <Keyword name="$P6B"  value="16" />
         <Keyword name="$P6E"  value="0,0" />
         <Keyword name="$P7N"  value="FL3-W" />
         <Keyword name="$P7R"  value="1024" />
         <Keyword name="$P7B"  value="16" />
         <Keyword name="$P7E"  value="0,0" />
         <Keyword name="$P1S"  value="FSC-Height" />
         <Keyword name="$P2S"  value="SSC-Height" />
         <Keyword name="$P3S"  value="FL1-Height" />
         <Keyword name="$P4S"  value="FL2-Height" />
         <Keyword name="$P5S"  value="FL3-Height" />
         <Keyword name="$P6S"  value="FL3-Area" />
         <Keyword name="$P7S"  value="FL3-Width" />
         <Keyword name="SAMPLE ID"  value="488only" />
         <Keyword name="PANEL NAME"  value="Untitled Acquisition Tube List" />
         <Keyword name="TUBE NAME"  value="Untitled" />
         <Keyword name="START BATCH"  value="TRUE" />
         <Keyword name="END BATCH"  value="TRUE" />
         <Keyword name="$OP"  value="Angela Mobley" />
         <Keyword name="$CYT"  value="FACSCalibur" />
         <Keyword name="CYTNUM"  value="E97500186" />
         <Keyword name="$BTIM"  value="11:30:36" />
         <Keyword name="$ETIM"  value="11:32:22" />
         <Keyword name="BD$AcqLibVersion"  value="6.0" />
         <Keyword name="BD$NPAR"  value="7" />
         <Keyword name="BD$P1N"  value="FSC-H" />
         <Keyword name="BD$P2N"  value="SSC-H" />
         <Keyword name="BD$P3N"  value="FL1-H" />
         <Keyword name="BD$P4N"  value="FL2-H" />
         <Keyword name="BD$P5N"  value="FL3-H" />
         <Keyword name="BD$P6N"  value="FL3-A" />
         <Keyword name="BD$P7N"  value="FL3-W" />
         <Keyword name="BD$WORD0"  value="255" />
         <Keyword name="BD$WORD1"  value="421" />
         <Keyword name="BD$WORD2"  value="624" />
         <Keyword name="BD$WORD3"  value="151" />
         <Keyword name="BD$WORD4"  value="656" />
         <Keyword name="BD$WORD5"  value="404" />
         <Keyword name="BD$WORD6"  value="404" />
         <Keyword name="BD$WORD7"  value="404" />
         <Keyword name="BD$WORD8"  value="404" />
         <Keyword name="BD$WORD9"  value="404" />
         <Keyword name="BD$WORD10"  value="299" />
         <Keyword name="BD$WORD11"  value="271" />
         <Keyword name="BD$WORD12"  value="489" />
         <Keyword name="BD$WORD13"  value="0" />
         <Keyword name="BD$WORD14"  value="427" />
         <Keyword name="BD$WORD15"  value="613" />
         <Keyword name="BD$WORD16"  value="150" />
         <Keyword name="BD$WORD17"  value="665" />
         <Keyword name="BD$WORD18"  value="100" />
         <Keyword name="BD$WORD19"  value="144" />
         <Keyword name="BD$WORD20"  value="100" />
         <Keyword name="BD$WORD21"  value="100" />
         <Keyword name="BD$WORD22"  value="247" />
         <Keyword name="BD$WORD23"  value="1" />
         <Keyword name="BD$WORD24"  value="1" />
         <Keyword name="BD$WORD25"  value="0" />
         <Keyword name="BD$WORD26"  value="0" />
         <Keyword name="BD$WORD27"  value="1" />
         <Keyword name="BD$WORD28"  value="136" />
         <Keyword name="BD$WORD29"  value="52" />
         <Keyword name="BD$WORD30"  value="52" />
         <Keyword name="BD$WORD31"  value="52" />
         <Keyword name="BD$WORD32"  value="52" />
         <Keyword name="BD$WORD33"  value="52" />
         <Keyword name="BD$WORD34"  value="0" />
         <Keyword name="BD$WORD35"  value="0" />
         <Keyword name="BD$WORD36"  value="0" />
         <Keyword name="BD$WORD37"  value="0" />
         <Keyword name="BD$WORD38"  value="280" />
         <Keyword name="BD$WORD39"  value="3" />
         <Keyword name="BD$WORD40"  value="4" />
         <Keyword name="BD$WORD41"  value="100" />
         <Keyword name="BD$WORD42"  value="100" />
         <Keyword name="BD$WORD43"  value="0" />
         <Keyword name="BD$WORD44"  value="1023" />
         <Keyword name="BD$WORD45"  value="1023" />
         <Keyword name="BD$WORD46"  value="1023" />
         <Keyword name="BD$WORD47"  value="52" />
         <Keyword name="BD$WORD48"  value="668" />
         <Keyword name="BD$WORD49"  value="75" />
         <Keyword name="BD$WORD50"  value="0" />
         <Keyword name="BD$WORD51"  value="52" />
         <Keyword name="BD$WORD52"  value="0" />
         <Keyword name="BD$WORD53"  value="0" />
         <Keyword name="BD$WORD54"  value="0" />
         <Keyword name="BD$WORD55"  value="0" />
         <Keyword name="BD$WORD56"  value="625" />
         <Keyword name="BD$WORD57"  value="607" />
         <Keyword name="BD$WORD58"  value="895" />
         <Keyword name="BD$WORD59"  value="0" />
         <Keyword name="BD$WORD60"  value="0" />
         <Keyword name="BD$WORD61"  value="0" />
         <Keyword name="BD$WORD62"  value="0" />
         <Keyword name="BD$WORD63"  value="0" />
         <Keyword name="BD$LASERMODE"  value="1" />
         <Keyword name="CalibFile"  value="FALSE" />
         <Keyword name="P7THRESVOL"  value="52" />
         <Keyword name="$FIL"  value="WMC_20250919.007" />
         <Keyword name="FILE GUID"  value="C4066249-42B8-4483-AF7E-0E6C09BC7951" />
         <Keyword name="$DATE"  value="19-Sep-25" />
         <Keyword name="FILENAME"  value="" />
       </Keywords>
       <SampleNode name="488only"  annotation=""  owningGroup=""  expanded="1"  sortPriority="10"  count="14360"  sampleID="7" >
         <Graph smoothing="0"  backColor="#ffffff"  foreColor="#000000"  type="Pseudocolor"  fast="1" >
           <Axis dimension="x"  name="FSC-H"  label=""  auto="auto" />
           <Axis dimension="y"  name="SSC-H"  label=""  auto="auto" />
           <GraphSettings level="5%"  smoothingHighResolution="1"  contourHighResolution="1"  histogramSmoothingCount="0"  graphResolution="256"  showOutliers="0"  drawLargeDots="0"  dotsToDraw="8000"  tint="le.chartfill.tinted.40"  lineWeight="le.lineweight.normal"  lineStyle="le.linestyle.solid" />
           <GraphEnvironment showGrid="0"  showAxes="tnlTNL"  showGates="1"  showFreqOnPlots="1"  showGateNameOnPlots="1"  showMedians="0"  showUncomped="0"  addEventParam="0"  lastYAxisName="" >
             <TextTraits font="SansSerif"  size="11"  name="Labels"  style="plain"  color="#000000"  background="#00ffffff"  just="left" />
             <TextTraits font="SansSerif"  size="11"  name="LayoutGates"  style="plain"  color="#000000"  background="#00ffffff"  just="left" />
             <TextTraits font="SansSerif"  size="9"  name="Numbers"  style="plain"  color="#000000"  background="#00ffffff"  just="left" />
             <TextTraits font="SansSerif"  size="9"  name="Legend"  style="plain"  color="#000000"  background="#00ffffff"  just="left" />
           </GraphEnvironment>
         </Graph>
         <Subpopulations>
           <Population name="Singlets"  annotation=""  owningGroup="All Samples"  expanded="1"  sortPriority="10"  count="7925" >
             <Graph smoothing="0"  backColor="#ffffff"  foreColor="#000000"  heatMapStatParameter="FL1-H"  type="Pseudocolor"  fast="1" >
               <Axis dimension="x"  name="FL3-W"  label=""  auto="auto" />
               <Axis dimension="y"  name="FL3-A"  label=""  auto="auto" />
               <GraphSettings level="5%"  smoothingHighResolution="1"  contourHighResolution="1"  histogramSmoothingCount="0"  graphResolution="256"  showOutliers="0"  drawLargeDots="0"  dotsToDraw="8000"  tint="le.chartfill.tinted.40"  lineWeight="le.lineweight.normal"  lineStyle="le.linestyle.solid" />
               <GraphEnvironment showGrid="0"  showAxes="tnlTNL"  showGates="1"  showFreqOnPlots="1"  showGateNameOnPlots="1"  showMedians="0"  showUncomped="0"  addEventParam="0"  lastYAxisName="" >
                 <TextTraits font="SansSerif"  size="11"  name="Labels"  style="plain"  color="#000000"  background="#00ffffff"  just="left" />
                 <TextTraits font="SansSerif"  size="11"  name="LayoutGates"  style="plain"  color="#000000"  background="#00ffffff"  just="left" />
                 <TextTraits font="SansSerif"  size="9"  name="Numbers"  style="plain"  color="#000000"  background="#00ffffff"  just="left" />
                 <TextTraits font="SansSerif"  size="9"  name="Legend"  style="plain"  color="#000000"  background="#00ffffff"  just="left" />
                 <WindowPosition x="1019"  y="25"  width="390"  height="582"  displayed="1"  panelState="---" />
               </GraphEnvironment>
             </Graph>
             <Gate gating:id="ID731265268" >
               <gating:PolygonGate eventsInside="1"  annoOffsetX="71"  annoOffsetY="31"  tint="#000000"  isTinted="0"  lineWeight="Normal"  userDefined="1"  quadId="-1"  gateResolution="256" >
                 <gating:dimension>
                   <data-type:fcs-dimension data-type:name="FSC-H" />
                 </gating:dimension>
                 <gating:dimension>
                   <data-type:fcs-dimension data-type:name="SSC-H" />
                 </gating:dimension>
                 <gating:vertex>
                   <gating:coordinate data-type:value="427.3385826772" />
                   <gating:coordinate data-type:value="368.971659919" />
                 </gating:vertex>
                 <gating:vertex>
                   <gating:coordinate data-type:value="322.5196850394" />
                   <gating:coordinate data-type:value="339.951417004" />
                 </gating:vertex>
                 <gating:vertex>
                   <gating:coordinate data-type:value="253.9842519685" />
                   <gating:coordinate data-type:value="228.016194332" />
                 </gating:vertex>
                 <gating:vertex>
                   <gating:coordinate data-type:value="229.7952755906" />
                   <gating:coordinate data-type:value="161.6842105263" />
                 </gating:vertex>
                 <gating:vertex>
                   <gating:coordinate data-type:value="229.7952755906" />
                   <gating:coordinate data-type:value="66.3319838057" />
                 </gating:vertex>
                 <gating:vertex>
                   <gating:coordinate data-type:value="253.9842519685" />
                   <gating:coordinate data-type:value="41.4574898785" />
                 </gating:vertex>
                 <gating:vertex>
                   <gating:coordinate data-type:value="395.0866141732" />
                   <gating:coordinate data-type:value="41.4574898785" />
                 </gating:vertex>
                 <gating:vertex>
                   <gating:coordinate data-type:value="576.5039370079" />
                   <gating:coordinate data-type:value="103.6437246964" />
                 </gating:vertex>
                 <gating:vertex>
                   <gating:coordinate data-type:value="697.4488188976" />
                   <gating:coordinate data-type:value="203.1417004049" />
                 </gating:vertex>
                 <gating:vertex>
                   <gating:coordinate data-type:value="717.6062992126" />
                   <gating:coordinate data-type:value="290.2024291498" />
                 </gating:vertex>
                 <gating:vertex>
                   <gating:coordinate data-type:value="612.7874015748" />
                   <gating:coordinate data-type:value="393.8461538462" />
                 </gating:vertex>
                 <gating:vertex>
                   <gating:coordinate data-type:value="512" />
                   <gating:coordinate data-type:value="393.8461538462" />
                 </gating:vertex>
                 <gating:vertex>
                   <gating:coordinate data-type:value="451.5275590551" />
                   <gating:coordinate data-type:value="381.4089068826" />
                 </gating:vertex>
               </gating:PolygonGate>
             </Gate>
             <Subpopulations>
               <Population name="Single Cells"  annotation=""  owningGroup="All Samples"  expanded="1"  sortPriority="10"  count="0" >
                 <Graph smoothing="0"  backColor="#ffffff"  foreColor="#000000"  heatMapStatParameter="FL1-H"  type="Pseudocolor"  fast="1" >
                   <Axis dimension="x"  name="FL3-H"  label=""  auto="auto" />
                   <Axis dimension="y"  name="FL1-H"  label=""  auto="auto" />
                   <GraphSettings level="5%"  smoothingHighResolution="1"  contourHighResolution="1"  histogramSmoothingCount="0"  graphResolution="256"  showOutliers="0"  drawLargeDots="0"  dotsToDraw="8000"  tint="le.chartfill.tinted.40"  lineWeight="le.lineweight.normal"  lineStyle="le.linestyle.solid" />
                   <GraphEnvironment showGrid="0"  showAxes="tnlTNL"  showGates="1"  showFreqOnPlots="1"  showGateNameOnPlots="1"  showMedians="0"  showUncomped="0"  addEventParam="0"  lastYAxisName="" >
                     <TextTraits font="SansSerif"  size="11"  name="Labels"  style="plain"  color="#000000"  background="#00ffffff"  just="left" />
                     <TextTraits font="SansSerif"  size="11"  name="LayoutGates"  style="plain"  color="#000000"  background="#00ffffff"  just="left" />
                     <TextTraits font="SansSerif"  size="9"  name="Numbers"  style="plain"  color="#000000"  background="#00ffffff"  just="left" />
                     <TextTraits font="SansSerif"  size="9"  name="Legend"  style="plain"  color="#000000"  background="#00ffffff"  just="left" />
                     <WindowPosition x="1417"  y="25"  width="390"  height="582"  displayed="0"  panelState="---" />
                   </GraphEnvironment>
                 </Graph>
                 <Gate gating:id="ID2063005079"  gating:parent_id="ID731265268" >
                   <gating:PolygonGate eventsInside="1"  annoOffsetX="36"  annoOffsetY="57"  tint="#000000"  isTinted="0"  lineWeight="Normal"  userDefined="1"  quadId="-1"  gateResolution="256" >
                     <gating:dimension>
                       <data-type:fcs-dimension data-type:name="FL3-W" />
                     </gating:dimension>
                     <gating:dimension>
                       <data-type:fcs-dimension data-type:name="FL3-A" />
                     </gating:dimension>
                     <gating:vertex>
                       <gating:coordinate data-type:value="84.6614173228" />
                       <gating:coordinate data-type:value="480.9068825911" />
                     </gating:vertex>
                     <gating:vertex>
                       <gating:coordinate data-type:value="56.4409448819" />
                       <gating:coordinate data-type:value="360.6801619433" />
                     </gating:vertex>
                     <gating:vertex>
                       <gating:coordinate data-type:value="36.2834645669" />
                       <gating:coordinate data-type:value="223.8704453441" />
                     </gating:vertex>
                     <gating:vertex>
                       <gating:coordinate data-type:value="28.2204724409" />
                       <gating:coordinate data-type:value="157.5384615385" />
                     </gating:vertex>
                     <gating:vertex>
                       <gating:coordinate data-type:value="32.2519685039" />
                       <gating:coordinate data-type:value="124.3724696356" />
                     </gating:vertex>
                     <gating:vertex>
                       <gating:coordinate data-type:value="88.6929133858" />
                       <gating:coordinate data-type:value="136.8097165992" />
                     </gating:vertex>
                     <gating:vertex>
                       <gating:coordinate data-type:value="124.9763779528" />
                       <gating:coordinate data-type:value="215.5789473684" />
                     </gating:vertex>
                     <gating:vertex>
                       <gating:coordinate data-type:value="145.1338582677" />
                       <gating:coordinate data-type:value="373.1174089069" />
                     </gating:vertex>
                     <gating:vertex>
                       <gating:coordinate data-type:value="141.1023622047" />
                       <gating:coordinate data-type:value="427.012145749" />
                     </gating:vertex>
                     <gating:vertex>
                       <gating:coordinate data-type:value="141.1023622047" />
                       <gating:coordinate data-type:value="480.9068825911" />
                     </gating:vertex>
                     <gating:vertex>
                       <gating:coordinate data-type:value="112.8818897638" />
                       <gating:coordinate data-type:value="489.1983805668" />
                     </gating:vertex>
                   </gating:PolygonGate>
                 </Gate>
                 <Subpopulations>
                   <Population name="G1"  annotation=""  owningGroup="All Samples"  expanded="1"  sortPriority="10"  count="0" >
                     <Graph smoothing="0"  backColor="#ffffff"  foreColor="#000000"  heatMapStatParameter="FL1-H"  type="Pseudocolor"  fast="1" >
                       <Axis dimension="x"  name="FL3-H"  label=""  auto="auto" />
                       <Axis dimension="y"  name="FL1-H"  label=""  auto="auto" />
                       <GraphSettings level="5%"  smoothingHighResolution="1"  contourHighResolution="1"  histogramSmoothingCount="0"  graphResolution="256"  showOutliers="0"  drawLargeDots="0"  dotsToDraw="8000"  tint="le.chartfill.tinted.40"  lineWeight="le.lineweight.normal"  lineStyle="le.linestyle.solid" />
                       <GraphEnvironment showGrid="0"  showAxes="tnlTNL"  showGates="1"  showFreqOnPlots="1"  showGateNameOnPlots="1"  showMedians="0"  showUncomped="0"  addEventParam="0"  lastYAxisName="" >
                         <TextTraits font="SansSerif"  size="11"  name="Labels"  style="plain"  color="#000000"  background="#00ffffff"  just="left" />
                         <TextTraits font="SansSerif"  size="11"  name="LayoutGates"  style="plain"  color="#000000"  background="#00ffffff"  just="left" />
                         <TextTraits font="SansSerif"  size="9"  name="Numbers"  style="plain"  color="#000000"  background="#00ffffff"  just="left" />
                         <TextTraits font="SansSerif"  size="9"  name="Legend"  style="plain"  color="#000000"  background="#00ffffff"  just="left" />
                         <WindowPosition x="1417"  y="25"  width="390"  height="582"  displayed="1"  panelState="---" />
                       </GraphEnvironment>
                     </Graph>
                     <Gate gating:id="ID1903392345"  gating:parent_id="ID2063005079" >
                       <gating:RectangleGate eventsInside="1"  annoOffsetX="-52"  annoOffsetY="1"  tint="#000000"  isTinted="0"  lineWeight="Normal"  userDefined="1"  percentX="0"  percentY="0" >
                         <gating:dimension gating:min="173.4746615453206"  gating:max="291.87800196514263" >
                           <data-type:fcs-dimension data-type:name="FL3-H" />
                         </gating:dimension>
                         <gating:dimension gating:min="483.2930238571753"  gating:max="4855.50960777764" >
                           <data-type:fcs-dimension data-type:name="FL1-H" />
                         </gating:dimension>
                       </gating:RectangleGate>
                     </Gate>
                     <Subpopulations>
                       <Statistic name="Geometric Mean"  annotation=""  owningGroup="All Samples"  expanded="1"  sortPriority="5"  id="FL1-H"  ancestor=""  correlate=""  value="NaN" />
                     </Subpopulations>
                   </Population>
                   <Population name="S"  annotation=""  owningGroup="All Samples"  expanded="1"  sortPriority="10"  count="0" >
                     <Graph smoothing="0"  backColor="#ffffff"  foreColor="#000000"  heatMapStatParameter="FL1-H"  type="Pseudocolor"  fast="1" >
                       <Axis dimension="x"  name="FL3-H"  label=""  auto="auto" />
                       <Axis dimension="y"  name="FL1-H"  label=""  auto="auto" />
                       <GraphSettings level="5%"  smoothingHighResolution="1"  contourHighResolution="1"  histogramSmoothingCount="0"  graphResolution="256"  showOutliers="0"  drawLargeDots="0"  dotsToDraw="8000"  tint="le.chartfill.tinted.40"  lineWeight="le.lineweight.normal"  lineStyle="le.linestyle.solid" />
                       <GraphEnvironment showGrid="0"  showAxes="tnlTNL"  showGates="1"  showFreqOnPlots="1"  showGateNameOnPlots="1"  showMedians="0"  showUncomped="0"  addEventParam="0"  lastYAxisName="" >
                         <TextTraits font="SansSerif"  size="11"  name="Labels"  style="plain"  color="#000000"  background="#00ffffff"  just="left" />
                         <TextTraits font="SansSerif"  size="11"  name="LayoutGates"  style="plain"  color="#000000"  background="#00ffffff"  just="left" />
                         <TextTraits font="SansSerif"  size="9"  name="Numbers"  style="plain"  color="#000000"  background="#00ffffff"  just="left" />
                         <TextTraits font="SansSerif"  size="9"  name="Legend"  style="plain"  color="#000000"  background="#00ffffff"  just="left" />
                         <WindowPosition x="1417"  y="25"  width="390"  height="582"  displayed="1"  panelState="---" />
                       </GraphEnvironment>
                     </Graph>
                     <Gate gating:id="ID278101695"  gating:parent_id="ID2063005079" >
                       <gating:PolygonGate eventsInside="1"  annoOffsetX="56"  annoOffsetY="-10"  tint="#000000"  isTinted="0"  lineWeight="Normal"  userDefined="1"  quadId="-1"  gateResolution="256" >
                         <gating:dimension>
                           <data-type:fcs-dimension data-type:name="FL3-H" />
                         </gating:dimension>
                         <gating:dimension>
                           <data-type:fcs-dimension data-type:name="FL1-H" />
                         </gating:dimension>
                         <gating:vertex>
                           <gating:coordinate data-type:value="292.2846754999" />
                           <gating:coordinate data-type:value="3731.9251223973" />
                         </gating:vertex>
                         <gating:vertex>
                           <gating:coordinate data-type:value="371.6314531528" />
                           <gating:coordinate data-type:value="3188.0890976055" />
                         </gating:vertex>
                         <gating:vertex>
                           <gating:coordinate data-type:value="459.9227766503" />
                           <gating:coordinate data-type:value="2245.3279792196" />
                         </gating:vertex>
                         <gating:vertex>
                           <gating:coordinate data-type:value="498.2977636607" />
                           <gating:coordinate data-type:value="1069.3656104673" />
                         </gating:vertex>
                         <gating:vertex>
                           <gating:coordinate data-type:value="520.5148614035" />
                           <gating:coordinate data-type:value="581.2225475325" />
                         </gating:vertex>
                         <gating:vertex>
                           <gating:coordinate data-type:value="520.5148614035" />
                           <gating:coordinate data-type:value="494.007396035" />
                         </gating:vertex>
                         <gating:vertex>
                           <gating:coordinate data-type:value="407.4096365309" />
                           <gating:coordinate data-type:value="494.007396035" />
                         </gating:vertex>
                         <gating:vertex>
                           <gating:coordinate data-type:value="393.8485508957" />
                           <gating:coordinate data-type:value="825.2644086834" />
                         </gating:vertex>
                         <gating:vertex>
                           <gating:coordinate data-type:value="358.0703675176" />
                           <gating:coordinate data-type:value="1142.381393462" />
                         </gating:vertex>
                         <gating:vertex>
                           <gating:coordinate data-type:value="324.8889877718" />
                           <gating:coordinate data-type:value="1283.9891136639" />
                         </gating:vertex>
                         <gating:vertex>
                           <gating:coordinate data-type:value="305.5572273982" />
                           <gating:coordinate data-type:value="1317.024937349" />
                         </gating:vertex>
                         <gating:vertex>
                           <gating:coordinate data-type:value="291.9961417629" />
                           <gating:coordinate data-type:value="1378.6460480267" />
                         </gating:vertex>
                       </gating:PolygonGate>
                     </Gate>
                     <Subpopulations>
                       <Statistic name="Geometric Mean"  annotation=""  owningGroup="All Samples"  expanded="1"  sortPriority="5"  id="FL1-H"  ancestor=""  correlate=""  value="NaN" />
                     </Subpopulations>
                   </Population>
                 </Subpopulations>
               </Population>
             </Subpopulations>
           </Population>
         </Subpopulations>
       </SampleNode>
     </Sample>
     <Sample>
       <DataSet uri="file:/Volumes/FlowData-16/S185106/WM_20250919_MCM2/WMC_20250919.008"  sampleID="8" />
       <Transformations>
         <transforms:linear transforms:minRange="0"  transforms:maxRange="1024"  gain="1" >
           <data-type:parameter data-type:name="FSC-H" />
         </transforms:linear>
         <transforms:linear transforms:minRange="0"  transforms:maxRange="1024"  gain="1" >
           <data-type:parameter data-type:name="SSC-H" />
         </transforms:linear>
         <transforms:log transforms:offset="31.6227766017"  transforms:decades="2.5" >
           <data-type:parameter data-type:name="FL1-H" />
         </transforms:log>
         <transforms:log transforms:offset="1"  transforms:decades="4" >
           <data-type:parameter data-type:name="FL2-H" />
         </transforms:log>
         <transforms:linear transforms:minRange="0"  transforms:maxRange="699.4057782938"  gain="1" >
           <data-type:parameter data-type:name="FL3-H" />
         </transforms:linear>
         <transforms:linear transforms:minRange="0"  transforms:maxRange="1024"  gain="1" >
           <data-type:parameter data-type:name="FL3-A" />
         </transforms:linear>
         <transforms:linear transforms:minRange="0"  transforms:maxRange="1024"  gain="1" >
           <data-type:parameter data-type:name="FL3-W" />
         </transforms:linear>
       </Transformations>
       <Keywords>
         <Keyword name="FJ_FCS_VERSION"  value="2" />
         <Keyword name="$BYTEORD"  value="4,3,2,1" />
         <Keyword name="$DATATYPE"  value="I" />
         <Keyword name="$NEXTDATA"  value="0" />
         <Keyword name="$SYS"  value="Macintosh System Software 10.6.4" />
         <Keyword name="CREATOR"  value="CellQuest Pro  6.0" />
         <Keyword name="LOGIN NAME"  value="Angela Mobley" />
         <Keyword name="WORKSTATION"  value="CALIBUR01" />
         <Keyword name="$TOT"  value="8640" />
         <Keyword name="$MODE"  value="L" />
         <Keyword name="$PAR"  value="7" />
         <Keyword name="$P1N"  value="FSC-H" />
         <Keyword name="$P1R"  value="1024" />
         <Keyword name="$P1B"  value="16" />
         <Keyword name="$P1E"  value="0,0" />
         <Keyword name="$P2N"  value="SSC-H" />
         <Keyword name="$P2R"  value="1024" />
         <Keyword name="$P2B"  value="16" />
         <Keyword name="$P2E"  value="0,0" />
         <Keyword name="$P3N"  value="FL1-H" />
         <Keyword name="$P3R"  value="1024" />
         <Keyword name="$P3B"  value="16" />
         <Keyword name="$P3E"  value="4,0" />
         <Keyword name="$P4N"  value="FL2-H" />
         <Keyword name="$P4R"  value="1024" />
         <Keyword name="$P4B"  value="16" />
         <Keyword name="$P4E"  value="4,0" />
         <Keyword name="$P5N"  value="FL3-H" />
         <Keyword name="$P5R"  value="1024" />
         <Keyword name="$P5B"  value="16" />
         <Keyword name="$P5E"  value="0,0" />
         <Keyword name="$P6N"  value="FL3-A" />
         <Keyword name="$P6R"  value="1024" />
         <Keyword name="$P6B"  value="16" />
         <Keyword name="$P6E"  value="0,0" />
         <Keyword name="$P7N"  value="FL3-W" />
         <Keyword name="$P7R"  value="1024" />
         <Keyword name="$P7B"  value="16" />
         <Keyword name="$P7E"  value="0,0" />
         <Keyword name="$P1S"  value="FSC-Height" />
         <Keyword name="$P2S"  value="SSC-Height" />
         <Keyword name="$P3S"  value="FL1-Height" />
         <Keyword name="$P4S"  value="FL2-Height" />
         <Keyword name="$P5S"  value="FL3-Height" />
         <Keyword name="$P6S"  value="FL3-Area" />
         <Keyword name="$P7S"  value="FL3-Width" />
         <Keyword name="SAMPLE ID"  value="PI only" />
         <Keyword name="PANEL NAME"  value="Untitled Acquisition Tube List" />
         <Keyword name="TUBE NAME"  value="Untitled" />
         <Keyword name="START BATCH"  value="TRUE" />
         <Keyword name="END BATCH"  value="TRUE" />
         <Keyword name="$OP"  value="Angela Mobley" />
         <Keyword name="$CYT"  value="FACSCalibur" />
         <Keyword name="CYTNUM"  value="E97500186" />
         <Keyword name="$BTIM"  value="11:32:37" />
         <Keyword name="$ETIM"  value="11:34:50" />
         <Keyword name="BD$AcqLibVersion"  value="6.0" />
         <Keyword name="BD$NPAR"  value="7" />
         <Keyword name="BD$P1N"  value="FSC-H" />
         <Keyword name="BD$P2N"  value="SSC-H" />
         <Keyword name="BD$P3N"  value="FL1-H" />
         <Keyword name="BD$P4N"  value="FL2-H" />
         <Keyword name="BD$P5N"  value="FL3-H" />
         <Keyword name="BD$P6N"  value="FL3-A" />
         <Keyword name="BD$P7N"  value="FL3-W" />
         <Keyword name="BD$WORD0"  value="255" />
         <Keyword name="BD$WORD1"  value="426" />
         <Keyword name="BD$WORD2"  value="624" />
         <Keyword name="BD$WORD3"  value="144" />
         <Keyword name="BD$WORD4"  value="657" />
         <Keyword name="BD$WORD5"  value="404" />
         <Keyword name="BD$WORD6"  value="405" />
         <Keyword name="BD$WORD7"  value="405" />
         <Keyword name="BD$WORD8"  value="404" />
         <Keyword name="BD$WORD9"  value="404" />
         <Keyword name="BD$WORD10"  value="298" />
         <Keyword name="BD$WORD11"  value="270" />
         <Keyword name="BD$WORD12"  value="594" />
         <Keyword name="BD$WORD13"  value="0" />
         <Keyword name="BD$WORD14"  value="427" />
         <Keyword name="BD$WORD15"  value="613" />
         <Keyword name="BD$WORD16"  value="150" />
         <Keyword name="BD$WORD17"  value="665" />
         <Keyword name="BD$WORD18"  value="100" />
         <Keyword name="BD$WORD19"  value="144" />
         <Keyword name="BD$WORD20"  value="100" />
         <Keyword name="BD$WORD21"  value="100" />
         <Keyword name="BD$WORD22"  value="247" />
         <Keyword name="BD$WORD23"  value="1" />
         <Keyword name="BD$WORD24"  value="1" />
         <Keyword name="BD$WORD25"  value="0" />
         <Keyword name="BD$WORD26"  value="0" />
         <Keyword name="BD$WORD27"  value="1" />
         <Keyword name="BD$WORD28"  value="136" />
         <Keyword name="BD$WORD29"  value="52" />
         <Keyword name="BD$WORD30"  value="52" />
         <Keyword name="BD$WORD31"  value="52" />
         <Keyword name="BD$WORD32"  value="52" />
         <Keyword name="BD$WORD33"  value="52" />
         <Keyword name="BD$WORD34"  value="0" />
         <Keyword name="BD$WORD35"  value="0" />
         <Keyword name="BD$WORD36"  value="0" />
         <Keyword name="BD$WORD37"  value="0" />
         <Keyword name="BD$WORD38"  value="280" />
         <Keyword name="BD$WORD39"  value="3" />
         <Keyword name="BD$WORD40"  value="4" />
         <Keyword name="BD$WORD41"  value="100" />
         <Keyword name="BD$WORD42"  value="100" />
         <Keyword name="BD$WORD43"  value="0" />
         <Keyword name="BD$WORD44"  value="1023" />
         <Keyword name="BD$WORD45"  value="1023" />
         <Keyword name="BD$WORD46"  value="1023" />
         <Keyword name="BD$WORD47"  value="52" />
         <Keyword name="BD$WORD48"  value="668" />
         <Keyword name="BD$WORD49"  value="75" />
         <Keyword name="BD$WORD50"  value="0" />
         <Keyword name="BD$WORD51"  value="52" />
         <Keyword name="BD$WORD52"  value="0" />
         <Keyword name="BD$WORD53"  value="0" />
         <Keyword name="BD$WORD54"  value="0" />
         <Keyword name="BD$WORD55"  value="0" />
         <Keyword name="BD$WORD56"  value="625" />
         <Keyword name="BD$WORD57"  value="607" />
         <Keyword name="BD$WORD58"  value="895" />
         <Keyword name="BD$WORD59"  value="0" />
         <Keyword name="BD$WORD60"  value="0" />
         <Keyword name="BD$WORD61"  value="0" />
         <Keyword name="BD$WORD62"  value="0" />
         <Keyword name="BD$WORD63"  value="0" />
         <Keyword name="BD$LASERMODE"  value="1" />
         <Keyword name="CalibFile"  value="FALSE" />
         <Keyword name="P7THRESVOL"  value="52" />
         <Keyword name="$FIL"  value="WMC_20250919.008" />
         <Keyword name="FILE GUID"  value="7D3C96CC-1EE2-4B98-88AE-D956964EB85F" />
         <Keyword name="$DATE"  value="19-Sep-25" />
         <Keyword name="FILENAME"  value="" />
       </Keywords>
       <SampleNode name="PI only"  annotation=""  owningGroup=""  expanded="1"  sortPriority="10"  count="8640"  sampleID="8" >
         <Graph smoothing="0"  backColor="#ffffff"  foreColor="#000000"  type="Pseudocolor"  fast="1" >
           <Axis dimension="x"  name="FSC-H"  label=""  auto="auto" />
           <Axis dimension="y"  name="SSC-H"  label=""  auto="auto" />
           <GraphSettings level="5%"  smoothingHighResolution="1"  contourHighResolution="1"  histogramSmoothingCount="0"  graphResolution="256"  showOutliers="0"  drawLargeDots="0"  dotsToDraw="8000"  tint="le.chartfill.tinted.40"  lineWeight="le.lineweight.normal"  lineStyle="le.linestyle.solid" />
           <GraphEnvironment showGrid="0"  showAxes="tnlTNL"  showGates="1"  showFreqOnPlots="1"  showGateNameOnPlots="1"  showMedians="0"  showUncomped="0"  addEventParam="0"  lastYAxisName="" >
             <TextTraits font="SansSerif"  size="11"  name="Labels"  style="plain"  color="#000000"  background="#00ffffff"  just="left" />
             <TextTraits font="SansSerif"  size="11"  name="LayoutGates"  style="plain"  color="#000000"  background="#00ffffff"  just="left" />
             <TextTraits font="SansSerif"  size="9"  name="Numbers"  style="plain"  color="#000000"  background="#00ffffff"  just="left" />
             <TextTraits font="SansSerif"  size="9"  name="Legend"  style="plain"  color="#000000"  background="#00ffffff"  just="left" />
           </GraphEnvironment>
         </Graph>
         <Subpopulations>
           <Population name="Singlets"  annotation=""  owningGroup="All Samples"  expanded="1"  sortPriority="10"  count="4731" >
             <Graph smoothing="0"  backColor="#ffffff"  foreColor="#000000"  heatMapStatParameter="FL1-H"  type="Pseudocolor"  fast="1" >
               <Axis dimension="x"  name="FL3-W"  label=""  auto="auto" />
               <Axis dimension="y"  name="FL3-A"  label=""  auto="auto" />
               <GraphSettings level="5%"  smoothingHighResolution="1"  contourHighResolution="1"  histogramSmoothingCount="0"  graphResolution="256"  showOutliers="0"  drawLargeDots="0"  dotsToDraw="8000"  tint="le.chartfill.tinted.40"  lineWeight="le.lineweight.normal"  lineStyle="le.linestyle.solid" />
               <GraphEnvironment showGrid="0"  showAxes="tnlTNL"  showGates="1"  showFreqOnPlots="1"  showGateNameOnPlots="1"  showMedians="0"  showUncomped="0"  addEventParam="0"  lastYAxisName="" >
                 <TextTraits font="SansSerif"  size="11"  name="Labels"  style="plain"  color="#000000"  background="#00ffffff"  just="left" />
                 <TextTraits font="SansSerif"  size="11"  name="LayoutGates"  style="plain"  color="#000000"  background="#00ffffff"  just="left" />
                 <TextTraits font="SansSerif"  size="9"  name="Numbers"  style="plain"  color="#000000"  background="#00ffffff"  just="left" />
                 <TextTraits font="SansSerif"  size="9"  name="Legend"  style="plain"  color="#000000"  background="#00ffffff"  just="left" />
                 <WindowPosition x="1019"  y="25"  width="390"  height="582"  displayed="1"  panelState="---" />
               </GraphEnvironment>
             </Graph>
             <Gate gating:id="ID1926968454" >
               <gating:PolygonGate eventsInside="1"  annoOffsetX="71"  annoOffsetY="31"  tint="#000000"  isTinted="0"  lineWeight="Normal"  userDefined="1"  quadId="-1"  gateResolution="256" >
                 <gating:dimension>
                   <data-type:fcs-dimension data-type:name="FSC-H" />
                 </gating:dimension>
                 <gating:dimension>
                   <data-type:fcs-dimension data-type:name="SSC-H" />
                 </gating:dimension>
                 <gating:vertex>
                   <gating:coordinate data-type:value="427.3385826772" />
                   <gating:coordinate data-type:value="368.971659919" />
                 </gating:vertex>
                 <gating:vertex>
                   <gating:coordinate data-type:value="322.5196850394" />
                   <gating:coordinate data-type:value="339.951417004" />
                 </gating:vertex>
                 <gating:vertex>
                   <gating:coordinate data-type:value="253.9842519685" />
                   <gating:coordinate data-type:value="228.016194332" />
                 </gating:vertex>
                 <gating:vertex>
                   <gating:coordinate data-type:value="229.7952755906" />
                   <gating:coordinate data-type:value="161.6842105263" />
                 </gating:vertex>
                 <gating:vertex>
                   <gating:coordinate data-type:value="229.7952755906" />
                   <gating:coordinate data-type:value="66.3319838057" />
                 </gating:vertex>
                 <gating:vertex>
                   <gating:coordinate data-type:value="253.9842519685" />
                   <gating:coordinate data-type:value="41.4574898785" />
                 </gating:vertex>
                 <gating:vertex>
                   <gating:coordinate data-type:value="395.0866141732" />
                   <gating:coordinate data-type:value="41.4574898785" />
                 </gating:vertex>
                 <gating:vertex>
                   <gating:coordinate data-type:value="576.5039370079" />
                   <gating:coordinate data-type:value="103.6437246964" />
                 </gating:vertex>
                 <gating:vertex>
                   <gating:coordinate data-type:value="697.4488188976" />
                   <gating:coordinate data-type:value="203.1417004049" />
                 </gating:vertex>
                 <gating:vertex>
                   <gating:coordinate data-type:value="717.6062992126" />
                   <gating:coordinate data-type:value="290.2024291498" />
                 </gating:vertex>
                 <gating:vertex>
                   <gating:coordinate data-type:value="612.7874015748" />
                   <gating:coordinate data-type:value="393.8461538462" />
                 </gating:vertex>
                 <gating:vertex>
                   <gating:coordinate data-type:value="512" />
                   <gating:coordinate data-type:value="393.8461538462" />
                 </gating:vertex>
                 <gating:vertex>
                   <gating:coordinate data-type:value="451.5275590551" />
                   <gating:coordinate data-type:value="381.4089068826" />
                 </gating:vertex>
               </gating:PolygonGate>
             </Gate>
             <Subpopulations>
               <Population name="Single Cells"  annotation=""  owningGroup="All Samples"  expanded="1"  sortPriority="10"  count="3837" >
                 <Graph smoothing="0"  backColor="#ffffff"  foreColor="#000000"  heatMapStatParameter="FL1-H"  type="Pseudocolor"  fast="1" >
                   <Axis dimension="x"  name="FL3-H"  label=""  auto="auto" />
                   <Axis dimension="y"  name="FL1-H"  label=""  auto="auto" />
                   <GraphSettings level="5%"  smoothingHighResolution="1"  contourHighResolution="1"  histogramSmoothingCount="0"  graphResolution="256"  showOutliers="0"  drawLargeDots="0"  dotsToDraw="8000"  tint="le.chartfill.tinted.40"  lineWeight="le.lineweight.normal"  lineStyle="le.linestyle.solid" />
                   <GraphEnvironment showGrid="0"  showAxes="tnlTNL"  showGates="1"  showFreqOnPlots="1"  showGateNameOnPlots="1"  showMedians="0"  showUncomped="0"  addEventParam="0"  lastYAxisName="" >
                     <TextTraits font="SansSerif"  size="11"  name="Labels"  style="plain"  color="#000000"  background="#00ffffff"  just="left" />
                     <TextTraits font="SansSerif"  size="11"  name="LayoutGates"  style="plain"  color="#000000"  background="#00ffffff"  just="left" />
                     <TextTraits font="SansSerif"  size="9"  name="Numbers"  style="plain"  color="#000000"  background="#00ffffff"  just="left" />
                     <TextTraits font="SansSerif"  size="9"  name="Legend"  style="plain"  color="#000000"  background="#00ffffff"  just="left" />
                     <WindowPosition x="1417"  y="25"  width="390"  height="582"  displayed="0"  panelState="---" />
                   </GraphEnvironment>
                 </Graph>
                 <Gate gating:id="ID1610067630"  gating:parent_id="ID1926968454" >
                   <gating:PolygonGate eventsInside="1"  annoOffsetX="36"  annoOffsetY="57"  tint="#000000"  isTinted="0"  lineWeight="Normal"  userDefined="1"  quadId="-1"  gateResolution="256" >
                     <gating:dimension>
                       <data-type:fcs-dimension data-type:name="FL3-W" />
                     </gating:dimension>
                     <gating:dimension>
                       <data-type:fcs-dimension data-type:name="FL3-A" />
                     </gating:dimension>
                     <gating:vertex>
                       <gating:coordinate data-type:value="84.6614173228" />
                       <gating:coordinate data-type:value="480.9068825911" />
                     </gating:vertex>
                     <gating:vertex>
                       <gating:coordinate data-type:value="56.4409448819" />
                       <gating:coordinate data-type:value="360.6801619433" />
                     </gating:vertex>
                     <gating:vertex>
                       <gating:coordinate data-type:value="36.2834645669" />
                       <gating:coordinate data-type:value="223.8704453441" />
                     </gating:vertex>
                     <gating:vertex>
                       <gating:coordinate data-type:value="28.2204724409" />
                       <gating:coordinate data-type:value="157.5384615385" />
                     </gating:vertex>
                     <gating:vertex>
                       <gating:coordinate data-type:value="32.2519685039" />
                       <gating:coordinate data-type:value="124.3724696356" />
                     </gating:vertex>
                     <gating:vertex>
                       <gating:coordinate data-type:value="88.6929133858" />
                       <gating:coordinate data-type:value="136.8097165992" />
                     </gating:vertex>
                     <gating:vertex>
                       <gating:coordinate data-type:value="124.9763779528" />
                       <gating:coordinate data-type:value="215.5789473684" />
                     </gating:vertex>
                     <gating:vertex>
                       <gating:coordinate data-type:value="145.1338582677" />
                       <gating:coordinate data-type:value="373.1174089069" />
                     </gating:vertex>
                     <gating:vertex>
                       <gating:coordinate data-type:value="141.1023622047" />
                       <gating:coordinate data-type:value="427.012145749" />
                     </gating:vertex>
                     <gating:vertex>
                       <gating:coordinate data-type:value="141.1023622047" />
                       <gating:coordinate data-type:value="480.9068825911" />
                     </gating:vertex>
                     <gating:vertex>
                       <gating:coordinate data-type:value="112.8818897638" />
                       <gating:coordinate data-type:value="489.1983805668" />
                     </gating:vertex>
                   </gating:PolygonGate>
                 </Gate>
                 <Subpopulations>
                   <Population name="G1"  annotation=""  owningGroup="All Samples"  expanded="1"  sortPriority="10"  count="2" >
                     <Graph smoothing="0"  backColor="#ffffff"  foreColor="#000000"  heatMapStatParameter="FL1-H"  type="Pseudocolor"  fast="1" >
                       <Axis dimension="x"  name="FL3-H"  label=""  auto="auto" />
                       <Axis dimension="y"  name="FL1-H"  label=""  auto="auto" />
                       <GraphSettings level="5%"  smoothingHighResolution="1"  contourHighResolution="1"  histogramSmoothingCount="0"  graphResolution="256"  showOutliers="0"  drawLargeDots="0"  dotsToDraw="8000"  tint="le.chartfill.tinted.40"  lineWeight="le.lineweight.normal"  lineStyle="le.linestyle.solid" />
                       <GraphEnvironment showGrid="0"  showAxes="tnlTNL"  showGates="1"  showFreqOnPlots="1"  showGateNameOnPlots="1"  showMedians="0"  showUncomped="0"  addEventParam="0"  lastYAxisName="" >
                         <TextTraits font="SansSerif"  size="11"  name="Labels"  style="plain"  color="#000000"  background="#00ffffff"  just="left" />
                         <TextTraits font="SansSerif"  size="11"  name="LayoutGates"  style="plain"  color="#000000"  background="#00ffffff"  just="left" />
                         <TextTraits font="SansSerif"  size="9"  name="Numbers"  style="plain"  color="#000000"  background="#00ffffff"  just="left" />
                         <TextTraits font="SansSerif"  size="9"  name="Legend"  style="plain"  color="#000000"  background="#00ffffff"  just="left" />
                         <WindowPosition x="1417"  y="25"  width="390"  height="582"  displayed="1"  panelState="---" />
                       </GraphEnvironment>
                     </Graph>
                     <Gate gating:id="ID544522288"  gating:parent_id="ID1610067630" >
                       <gating:RectangleGate eventsInside="1"  annoOffsetX="-52"  annoOffsetY="1"  tint="#000000"  isTinted="0"  lineWeight="Normal"  userDefined="1"  percentX="0"  percentY="0" >
                         <gating:dimension gating:min="173.4746615453206"  gating:max="291.87800196514263" >
                           <data-type:fcs-dimension data-type:name="FL3-H" />
                         </gating:dimension>
                         <gating:dimension gating:min="483.2930238571753"  gating:max="4855.50960777764" >
                           <data-type:fcs-dimension data-type:name="FL1-H" />
                         </gating:dimension>
                       </gating:RectangleGate>
                     </Gate>
                     <Subpopulations>
                       <Statistic name="Geometric Mean"  annotation=""  owningGroup="All Samples"  expanded="1"  sortPriority="5"  id="FL1-H"  ancestor=""  correlate=""  value="1081.729492188" />
                     </Subpopulations>
                   </Population>
                   <Population name="S"  annotation=""  owningGroup="All Samples"  expanded="1"  sortPriority="10"  count="0" >
                     <Graph smoothing="0"  backColor="#ffffff"  foreColor="#000000"  heatMapStatParameter="FL1-H"  type="Pseudocolor"  fast="1" >
                       <Axis dimension="x"  name="FL3-H"  label=""  auto="auto" />
                       <Axis dimension="y"  name="FL1-H"  label=""  auto="auto" />
                       <GraphSettings level="5%"  smoothingHighResolution="1"  contourHighResolution="1"  histogramSmoothingCount="0"  graphResolution="256"  showOutliers="0"  drawLargeDots="0"  dotsToDraw="8000"  tint="le.chartfill.tinted.40"  lineWeight="le.lineweight.normal"  lineStyle="le.linestyle.solid" />
                       <GraphEnvironment showGrid="0"  showAxes="tnlTNL"  showGates="1"  showFreqOnPlots="1"  showGateNameOnPlots="1"  showMedians="0"  showUncomped="0"  addEventParam="0"  lastYAxisName="" >
                         <TextTraits font="SansSerif"  size="11"  name="Labels"  style="plain"  color="#000000"  background="#00ffffff"  just="left" />
                         <TextTraits font="SansSerif"  size="11"  name="LayoutGates"  style="plain"  color="#000000"  background="#00ffffff"  just="left" />
                         <TextTraits font="SansSerif"  size="9"  name="Numbers"  style="plain"  color="#000000"  background="#00ffffff"  just="left" />
                         <TextTraits font="SansSerif"  size="9"  name="Legend"  style="plain"  color="#000000"  background="#00ffffff"  just="left" />
                         <WindowPosition x="1417"  y="25"  width="390"  height="582"  displayed="1"  panelState="---" />
                       </GraphEnvironment>
                     </Graph>
                     <Gate gating:id="ID713496556"  gating:parent_id="ID1610067630" >
                       <gating:PolygonGate eventsInside="1"  annoOffsetX="56"  annoOffsetY="-10"  tint="#000000"  isTinted="0"  lineWeight="Normal"  userDefined="1"  quadId="-1"  gateResolution="256" >
                         <gating:dimension>
                           <data-type:fcs-dimension data-type:name="FL3-H" />
                         </gating:dimension>
                         <gating:dimension>
                           <data-type:fcs-dimension data-type:name="FL1-H" />
                         </gating:dimension>
                         <gating:vertex>
                           <gating:coordinate data-type:value="292.2846754999" />
                           <gating:coordinate data-type:value="3731.9251223973" />
                         </gating:vertex>
                         <gating:vertex>
                           <gating:coordinate data-type:value="371.6314531528" />
                           <gating:coordinate data-type:value="3188.0890976055" />
                         </gating:vertex>
                         <gating:vertex>
                           <gating:coordinate data-type:value="459.9227766503" />
                           <gating:coordinate data-type:value="2245.3279792196" />
                         </gating:vertex>
                         <gating:vertex>
                           <gating:coordinate data-type:value="498.2977636607" />
                           <gating:coordinate data-type:value="1069.3656104673" />
                         </gating:vertex>
                         <gating:vertex>
                           <gating:coordinate data-type:value="520.5148614035" />
                           <gating:coordinate data-type:value="581.2225475325" />
                         </gating:vertex>
                         <gating:vertex>
                           <gating:coordinate data-type:value="520.5148614035" />
                           <gating:coordinate data-type:value="494.007396035" />
                         </gating:vertex>
                         <gating:vertex>
                           <gating:coordinate data-type:value="407.4096365309" />
                           <gating:coordinate data-type:value="494.007396035" />
                         </gating:vertex>
                         <gating:vertex>
                           <gating:coordinate data-type:value="393.8485508957" />
                           <gating:coordinate data-type:value="825.2644086834" />
                         </gating:vertex>
                         <gating:vertex>
                           <gating:coordinate data-type:value="358.0703675176" />
                           <gating:coordinate data-type:value="1142.381393462" />
                         </gating:vertex>
                         <gating:vertex>
                           <gating:coordinate data-type:value="324.8889877718" />
                           <gating:coordinate data-type:value="1283.9891136639" />
                         </gating:vertex>
                         <gating:vertex>
                           <gating:coordinate data-type:value="305.5572273982" />
                           <gating:coordinate data-type:value="1317.024937349" />
                         </gating:vertex>
                         <gating:vertex>
                           <gating:coordinate data-type:value="291.9961417629" />
                           <gating:coordinate data-type:value="1378.6460480267" />
                         </gating:vertex>
                       </gating:PolygonGate>
                     </Gate>
                     <Subpopulations>
                       <Statistic name="Geometric Mean"  annotation=""  owningGroup="All Samples"  expanded="1"  sortPriority="5"  id="FL1-H"  ancestor=""  correlate=""  value="NaN" />
                     </Subpopulations>
                   </Population>
                 </Subpopulations>
               </Population>
             </Subpopulations>
           </Population>
         </Subpopulations>
       </SampleNode>
     </Sample>
   </SampleList>
   <TableEditor title="FlowJo Tables: 23-Sep-2025"  current="Table" >
     <Table name="Table"  outputFile="file:/Users/s185106/Desktop/quantification"  color="#00ffffff"  isBatch="0"  quickclose="0"  destination="toFile"  outputFormat="fj.document.type.excel" >
       <PrintLayout flipPattern0="0"  rows="1"  columns="1"  padding="36"  header=""  footer=""  headerActive="0"  footerActive="0"  scalingMode="fj.print.scale.none"  scaling="1"  orientation="1"  width="612"  height="792"  imageableX="72"  imageableY="72"  imageableWidth="468"  imageableHeight="648" />
       <PageSection sectionName="header" >&lt;table width=&quot;100%&quot;&gt;&lt;tr&gt;&lt;td align=&quot;left&quot; valign=&quot;top&quot;&gt;&amp;NBSP&amp;NBSP&amp;NBSP&amp;NBSP&lt;IMG SRC=&quot;file:/Applications/FlowJo.app/Contents/Resources/Java/images/fj_icon.png&quot;&gt;&lt;/IMG&gt;&lt;br/&gt;FlowJo, LLC&lt;/td&gt;&lt;td align=&quot;right&quot; valign=&quot;top&quot;&gt;Page &lt;PageNumber/&gt;&lt;/td&gt;&lt;/tr&gt;&lt;/table&gt;</PageSection>
       <PageSection sectionName="footer" >&lt;table width=&quot;100%&quot;&gt;&lt;tr&gt;&lt;td align=&quot;left&quot;  valign=&quot;bottom&quot;&gt;&lt;LongDate/&gt;&lt;/td&gt;&lt;td align=&quot;right&quot; valign=&quot;bottom&quot;&gt;&lt;Version/&gt;&lt;/td&gt;&lt;/tr&gt;&lt;/table&gt;</PageSection>
       <Iteration iterationType="SAMPLE"  iterationValue=""  iterationKeyword=""  discriminator=""  panelSize="1"  groupName="All Samples" />
       <TColumn analysisPath="Singlets/Single Cells/G1"  name="Geometric Mean : FL1-Height"  identifier="Geometric Mean : FL1-Height"  statistic="Geometric Mean"  parameterName="FL1-H :: FL1-Height"  rename=""  formula=""  iscontrolvalue="0"  ishiddencolumn="0"  shownumbers="1"  stain="FL1-Height"  valueType="statistic"  discriminator=""  originalSample="1" />
       <TColumn analysisPath="Singlets/Single Cells/S"  name="Geometric Mean : FL1-Height"  identifier="Geometric Mean : FL1-Height"  statistic="Geometric Mean"  parameterName="FL1-H :: FL1-Height"  rename=""  formula=""  iscontrolvalue="0"  ishiddencolumn="0"  shownumbers="1"  stain="FL1-Height"  valueType="statistic"  discriminator=""  originalSample="1" />
     </Table>
   </TableEditor>
   <LayoutEditor title=""  current="Layout-Batch"  showGrid="0"  showPageBreaks="0"  showGuides="0"  showDebugOutput="0" >
     <Layout name="Layout"  outputFile="file:/Users/s185106/Layout"  color="#00ffffff"  isBatch="0"  showGrid="0"  showRulers="1"  showDebugOutput="0"  showGuides="0"  showPageBreaks="1"  scale="1" >
       <PrintLayout flipPattern0="0"  rows="1"  columns="1"  padding="36"  header=""  footer=""  headerActive="0"  footerActive="0"  scalingMode="fj.print.scale.none"  scaling="1"  orientation="1"  width="612"  height="792"  imageableX="72"  imageableY="72"  imageableWidth="468"  imageableHeight="648" />
       <PageSection sectionName="header" >&lt;table width=&quot;100%&quot;&gt;&lt;tr&gt;&lt;td align=&quot;left&quot; valign=&quot;top&quot;&gt;&amp;NBSP&amp;NBSP&amp;NBSP&amp;NBSP&lt;IMG SRC=&quot;file:/Applications/FlowJo.app/Contents/Resources/Java/images/fj_icon.png&quot;&gt;&lt;/IMG&gt;&lt;br/&gt;FlowJo, LLC&lt;/td&gt;&lt;td align=&quot;right&quot; valign=&quot;top&quot;&gt;Page &lt;PageNumber/&gt;&lt;/td&gt;&lt;/tr&gt;&lt;/table&gt;</PageSection>
       <PageSection sectionName="footer" >&lt;table width=&quot;100%&quot;&gt;&lt;tr&gt;&lt;td align=&quot;left&quot;  valign=&quot;bottom&quot;&gt;&lt;LongDate/&gt;&lt;/td&gt;&lt;td align=&quot;right&quot; valign=&quot;bottom&quot;&gt;&lt;Version/&gt;&lt;/td&gt;&lt;/tr&gt;&lt;/table&gt;</PageSection>
       <Iteration iterationType="OFF"  iterationValue=""  iterationKeyword=""  discriminator=""  panelSize="1"  groupName="All Samples" />
       <BatchSettings useCurrentGroup="1"  length="3"  name=""  order="ACROSS"  direction="COLUMNS"  append="0"  destination="toLayout"  separatePages="0"  launchApp="1"  header="0"  footer="0"  commandLineBatch="0" />
       <FigList>
         <ChartData x="124"  y="127"  width="0"  height="0"  lineWeight="Hairline"  fill="#ffffff"  stroke="#000000"  lineStyle="Solid"  gradientColor="#808080"  gradientStyle="le.gradientstyle.none"  enabled="1"  xScale="1"  yScale="1"  aspectRatioLock="0"  alpha="1"  figID="com.treestar.flowjo.charting.FigChartBox@3b5da68c#1758635732243"  rotation="0"  lock="0"  sizeLock="0"  contentLock="0"  wantsDrops="0"  dependents="1"  showSampleName="1"  showFullPath="1"  showFreq="0"  showCount="1"  showPopulationName="1"  showGraphTitle="0"  showMedians="0"  useShortName="1"  showKeyword="0"  keyword=""  showStatistic="0"  statistic=""  offsetHistograms="0"  offsetX="0"  offsetY="0"  flipH="0"  flipV="0"  showAdjunctHistograms="0"  scaleH="1"  scaleV="1"  panelIndex="-1"  z="0" >
           <Graph smoothing="0"  backColor="#ffffff"  foreColor="#000000"  heatMapStatParameter="FL1-H"  type="Pseudocolor"  fast="1" >
             <Axis dimension="x"  name="FL3-H"  label=""  auto="auto" />
             <Axis dimension="y"  name="FL1-H"  label=""  auto="auto" />
             <GraphSettings level="5%"  smoothingHighResolution="1"  contourHighResolution="1"  histogramSmoothingCount="0"  graphResolution="256"  showOutliers="0"  drawLargeDots="0"  dotsToDraw="8000"  tint="le.chartfill.tinted.40"  lineWeight="le.lineweight.normal"  lineStyle="le.linestyle.solid" />
             <GraphEnvironment showGrid="0"  showAxes="tnlTNL"  showGates="1"  showFreqOnPlots="1"  showGateNameOnPlots="1"  showMedians="0"  showUncomped="0"  addEventParam="0"  lastYAxisName="" >
               <TextTraits font="SansSerif"  size="11"  name="Labels"  style="plain"  color="#000000"  background="#00ffffff"  just="left" />
               <TextTraits font="SansSerif"  size="11"  name="LayoutGates"  style="plain"  color="#000000"  background="#00ffffff"  just="left" />
               <TextTraits font="SansSerif"  size="9"  name="Numbers"  style="plain"  color="#000000"  background="#00ffffff"  just="left" />
               <TextTraits font="SansSerif"  size="9"  name="Legend"  style="plain"  color="#000000"  background="#00ffffff"  just="left" />
               <WindowPosition x="1417"  y="25"  width="390"  height="713"  displayed="0"  panelState="--+" />
             </GraphEnvironment>
           </Graph>
           <Annotation lineWeight="NoLine"  fill="#ffffff"  stroke="#808080"  lineStyle="Solid"  gradientColor="#808080"  gradientStyle="le.gradientstyle.none"  enabled="1"  xScale="1"  yScale="1"  aspectRatioLock="0"  alpha="1"  figID="com.treestar.flowjo.charting.FigChartAnnotation@1dbf8409#1758635732243"  rotation="0"  lock="0"  sizeLock="0"  contentLock="0"  wantsDrops="0"  autoFitContents="0"  autoMinimumSize="1"  padding="5,5,5,5" >
             <Content>&amp;lt;font face=&amp;quot;SansSerif&amp;quot; color=&amp;quot;#000000&amp;quot; style=&amp;quot;font-size:11pt;&amp;quot;&amp;gt;&amp;#xA;&amp;lt;/font&amp;gt;&amp;#xA;    &amp;lt;p style=&amp;quot;margin-top:0; text-align:left;&amp;quot;&amp;gt;&amp;#xA;      &amp;lt;font face=&amp;quot;SansSerif&amp;quot; color=&amp;quot;#000000&amp;quot; style=&amp;quot;font-size:11pt;&amp;quot;&amp;gt;&amp;lt;input type=&amp;quot;fjml&amp;quot; value=&amp;quot;%3CAnno+name%3D%22fj.anno.samplename%22+%2F%3E&amp;quot; style=&amp;quot;font-family:SansSerif; color:#000000; font-weight:normal; font-style:;&amp;quot;&amp;gt;&amp;#xA;      &amp;#xA;&amp;lt;/font&amp;gt;    &amp;lt;/p&amp;gt;&amp;#xA;    &amp;lt;p style=&amp;quot;margin-top:0; text-align:left;&amp;quot;&amp;gt;&amp;#xA;      &amp;lt;font face=&amp;quot;SansSerif&amp;quot; color=&amp;quot;#000000&amp;quot; style=&amp;quot;font-size:11pt;&amp;quot;&amp;gt;&amp;lt;input type=&amp;quot;fjml&amp;quot; value=&amp;quot;%3CAnno+name%3D%22fj.anno.popname%22+%2F%3E&amp;quot; style=&amp;quot;font-family:SansSerif; color:#000000; font-weight:normal; font-style:;&amp;quot;&amp;gt;&amp;#xA;      &amp;#xA;&amp;lt;/font&amp;gt;    &amp;lt;/p&amp;gt;&amp;#xA;    &amp;lt;p style=&amp;quot;margin-top:0; text-align:left;&amp;quot;&amp;gt;&amp;#xA;      &amp;lt;font face=&amp;quot;SansSerif&amp;quot; color=&amp;quot;#000000&amp;quot; style=&amp;quot;font-size:11pt;&amp;quot;&amp;gt;&amp;lt;input type=&amp;quot;fjml&amp;quot; value=&amp;quot;%3CStatistic+name%3D%22Count%22++id%3D%22%22++ancestor%3D%22%22+%2F%3E&amp;quot; style=&amp;quot;font-family:SansSerif; color:#000000; font-weight:normal; font-style:;&amp;quot;&amp;gt;&amp;#xA;&amp;lt;/font&amp;gt;    &amp;lt;/p&amp;gt;&amp;#xA;</Content>
             <WindowPosition x="0"  y="340"  width="72"  height="52"  displayed="1"  panelState="" />
           </Annotation>
           <Legend lineWeight="Hairline"  fill="#ffffff"  stroke="#000000"  lineStyle="Solid"  gradientColor="#808080"  gradientStyle="le.gradientstyle.none"  enabled="1"  xScale="1"  yScale="1"  aspectRatioLock="0"  alpha="1"  figID="com.treestar.flowjo.charting.legend.FigLegend@1329a405#1758635732243"  rotation="0"  lock="0"  sizeLock="0"  contentLock="0"  wantsDrops="0"  rows="3"  columns="4"  drawGrid="1"  autoFitContents="0"  showHeader="1" >
             <RowSizes>
               <Size index="0"  value="15" />
               <Size index="1"  value="15" />
               <Size index="2"  value="15" />
             </RowSizes>
             <ColSizes>
               <Size index="0"  value="15" />
               <Size index="1"  value="15" />
               <Size index="2"  value="15" />
               <Size index="3"  value="15" />
             </ColSizes>
             <WindowPosition x="280"  y="0"  width="60"  height="45"  displayed="0"  panelState="" />
             <Columns>
               <Anno name="fj.anno.samplename" />
               <Anno name="fj.anno.popname" />
               <Statistic name="Count"  id=""  ancestor="" />
             </Columns>
           </Legend>
           <Ancestry lineWeight="Hairline"  fill="#ffffff"  stroke="#000000"  lineStyle="Solid"  gradientColor="#808080"  gradientStyle="le.gradientstyle.none"  enabled="1"  xScale="1"  yScale="1"  aspectRatioLock="0"  alpha="1"  figID="com.treestar.flowjo.charting.FigChartRow@394e3477#1758635732243"  rotation="0"  lock="0"  sizeLock="0"  contentLock="0"  wantsDrops="0"  backgating="0"  horizontal="0"  backgatingLargeDots="0"  backgatingContours="0" >
             <WindowPosition x="0"  y="0"  width="0"  height="1"  displayed="0"  panelState="" />
           </Ancestry>
           <Multigraph lineWeight="NoLine"  fill="#00ffffff"  stroke="#000000"  lineStyle="Solid"  gradientColor="#808080"  gradientStyle="le.gradientstyle.none"  enabled="1"  xScale="1"  yScale="1"  aspectRatioLock="1"  alpha="1"  figID="com.treestar.flowjo.charting.FigChartGrid@522df293#1758635732243"  rotation="0"  lock="0"  sizeLock="0"  contentLock="0"  wantsDrops="0"  annoOffsetX="0"  annoOffsetY="0"  type="NONE"  displayType="DotPlot"  rows="0"  columns="0" >
             <WindowPosition x="0"  y="0"  width="0"  height="1"  displayed="0"  panelState="" />
             <Parameters/>
           </Multigraph>
           <PopModelList>
             <DataLayer path="Singlets/Single Cells"  panelValue="1"  discriminatorValue=""  sampleGMID="0"  sampleID="1" >
               <LegendSpec color="#000000"  text=""  chartFill="le.chartfill.tinted.40"  lineWeight="Normal"  lineStyle="Solid"  control="0" />
             </DataLayer>
           </PopModelList>
           <WindowPosition x="124"  y="127"  width="256"  height="256"  displayed="1"  panelState="" />
         </ChartData>
         <FigColorLegend x="70"  y="413"  width="70"  height="12"  lineWeight="Hairline"  fill="#ffffff"  stroke="#000000"  lineStyle="Solid"  gradientColor="#808080"  gradientStyle="le.gradientstyle.none"  enabled="1"  xScale="1"  yScale="1"  aspectRatioLock="0"  alpha="1"  figID="com.treestar.layout.presentation.FigHeatmapStatAxis@b40bb00#1758635732243"  rotation="0"  lock="0"  sizeLock="0"  contentLock="0"  wantsDrops="0"  colorMapName="Default (blue,green,yellow,red)"  z="5" />
       </FigList>
     </Layout>
     <Layout name="Layout-Batch"  outputFile="file:/Users/s185106/Layout-Batch"  color="#00ffffff"  isBatch="1"  showGrid="0"  showRulers="1"  showDebugOutput="0"  showGuides="0"  showPageBreaks="1"  scale="1" >
       <PrintLayout flipPattern0="0"  rows="1"  columns="1"  padding="36"  header=""  footer=""  headerActive="0"  footerActive="0"  scalingMode="fj.print.scale.none"  scaling="1"  orientation="1"  width="612"  height="792"  imageableX="72"  imageableY="72"  imageableWidth="468"  imageableHeight="648" />
       <PageSection sectionName="header" >&lt;table width=&quot;100%&quot;&gt;&lt;tr&gt;&lt;td align=&quot;left&quot; valign=&quot;top&quot;&gt;&amp;NBSP&amp;NBSP&amp;NBSP&amp;NBSP&lt;IMG SRC=&quot;file:/Applications/FlowJo.app/Contents/Resources/Java/images/fj_icon.png&quot;&gt;&lt;/IMG&gt;&lt;br/&gt;FlowJo, LLC&lt;/td&gt;&lt;td align=&quot;right&quot; valign=&quot;top&quot;&gt;Page &lt;PageNumber/&gt;&lt;/td&gt;&lt;/tr&gt;&lt;/table&gt;</PageSection>
       <PageSection sectionName="footer" >&lt;table width=&quot;100%&quot;&gt;&lt;tr&gt;&lt;td align=&quot;left&quot;  valign=&quot;bottom&quot;&gt;&lt;LongDate/&gt;&lt;/td&gt;&lt;td align=&quot;right&quot; valign=&quot;bottom&quot;&gt;&lt;Version/&gt;&lt;/td&gt;&lt;/tr&gt;&lt;/table&gt;</PageSection>
       <Iteration iterationType="OFF"  iterationValue="1"  iterationKeyword=""  discriminator=""  panelSize="1"  groupName="All Samples" />
       <BatchSettings useCurrentGroup="1"  length="3"  name=""  order="ACROSS"  direction="COLUMNS"  append="0"  destination="toLayout"  separatePages="0"  launchApp="1"  header="0"  footer="0"  commandLineBatch="0" />
       <FigList/>
     </Layout>
     <WindowPosition x="781"  y="506"  width="900"  height="600" />
   </LayoutEditor>
   <Scripts>
     <Script lang="text/javascript"  name="New Script 		 " />
   </Scripts>
   <Exports/>
   <SOPS/>
   <experiment/>
   <weights/>
 </Workspace>
